# Supplementary material for: New Insights into Human Nostril Microbiome from the Expanded Human Oral Microbiome Database (eHOMD): a Resource for the Microbiome of the Human Aerodigestive Tract
Source: mSystems. 2018 Dec 4;3(6):e00187-18. doi: 10.1128/mSystems.00187-18 (PMC6280432; doi:10.1128/mSystems.00187-18)
Supplement: TABLE S1 [file sys006182299st1.xlsx]

## Sheet: TableS1A
Genus	Species	cHMT #	References	Sub. in Kaspar2016	in HOMD14.51?
Corynebacterium	tuberculostearicum	N0045-01	Kaspar2016	22	0
Corynebacterium	accolens	N0026-01	Kaspar2016; Rasmussen2000	22	0
Cutibacterium	granulosum	N0078-01	Kaspar2016; Boase2013	17	0
Staphylococcus	haemolyticus	N0086-01	Kaspar2016; Rasmussen2000	15	0
Staphylococcus	hominis	N0087-01	Kaspar2016; Rasmussen2000; Tunney2008	14	0
Staphylococcus	capitis	N0084-01	Kaspar2016; Rasmussen2000	14	0
Micrococcus	luteus	N0061-01	Kaspar2016; Rasmussen2000; Tunney2008	11	0
Staphylococcus	lugdunensis	N0088-01	Kaspar2016; Rasmussen2000; Boase2013	9	0
Corynebacterium	amycolatum	N0028-01	Kaspar2016	7	0
Corynebacterium	propinquum	N0040-01	Kaspar2016; Rasmussen2000	6	0
Corynebacterium	aurimucosum	N0030-01	Kaspar2016	6	0
Corynebacterium	pseudodiphtheriticum	N0041-01	Kaspar2016; Rasmussen2000; Boase2013	5	0
Acinetobacter	lwoffii	N0001-01	Kaspar2016	5	0
Corynebacterium	simulans	N0042-01	Kaspar2016	5	0
Bacillus	cereus	N0008-01	Kaspar2016	5	0
Staphylococcus	pasteuri	N0089-01	Kaspar2016; Tunney2008	5	0
Citrobacter	koseri	N0023-01	Kaspar2016; Boase2013	5	0
Anaerococcus	octavius	N0004-01	Kaspar2016	4	0
Corynebacterium	appendicis	N0029-01	Kaspar2016	4	0
Dermabacter	hominis	N0047-01	Kaspar2016	4	0
Bacillus	licheniformis	N0011-01	Kaspar2016; Tunney2008	4	0
Corynebacterium	minutissimum	N0038-01	Kaspar2016	4	0
Neisseria	perflava	N0065-01	Kaspar2016	3	0
Corynebacterium	pilbarense	N0039-01	Kaspar2016	3	0
Paracoccus	yeei	N0072-01	Kaspar2016	3	0
Corynebacterium	afermentans	N0027-01	Kaspar2016	3	0
Bacillus	pumilus	N0013-01	Kaspar2016; Tunney2008	3	0
Bacillus	safensis	N0014-01	Kaspar2016	3	0
Corynebacterium	jeikeium	N0034-01	Kaspar2016	2	0
Enhydrobacter	aerosaccus	N0049-01	Kaspar2016	2	0
Acinetobacter	radioresistens	N0002-01	Kaspar2016	2	0
Kocuria	palustris	N0058-01	Kaspar2016	2	0
Corynebacterium	macginleyi	N0037-01	Kaspar2016	2	0
Corynebacterium	imitans	N0033-01	Kaspar2016	2	0
Klebsiella	oxytoca	N0056-01	Kaspar2016; Rasmussen2000	2	0
Streptococcus	dysgalactiae	N0094-01	Kaspar2016	2	0
Bacillus	megaterium	N0012-01	Kaspar2016	2	0
Pseudomonas	psychrotolerans	N0081-01	Kaspar2016	2	0
Kytococcus	schroeteri	N0060-01	Kaspar2016	2	0
Serratia	marcescens	N0083-01	Kaspar2016	1	0
Corynebacterium	singulare	N0043-01	Kaspar2016	1	0
Corynebacterium	striatum	N0044-01	Kaspar2016; Rasmussen2000	1	0
Kocuria	rhizophila	N0059-01	Kaspar2016	1	0
Mycobacterium	houstonense	N0063-01	Kaspar2016	1	0
Brevibacterium	paucivorans	N0019-01	Kaspar2016	1	0
Corynebacterium	kroppenstedtii	N0035-01	Kaspar2016	1	0
Staphylococcus	pettenkoferi	N0090-01	Kaspar2016	1	0
Staphylococcus	xylosus	N0092-01	Kaspar2016	1	0
Neisseria	macacae	N0064-01	Kaspar2016	1	0
Staphylococcus	cohnii	N0085-01	Kaspar2016	1	0
Brevundimonas	nasdae	N0021-01	Kaspar2016	1	0
Peptoniphilus	harei	N0074-01	Kaspar2016	1	0
Staphylococcus	sciuri	N0091-01	Kaspar2016	1	0
Janibacter	limosus	N0055-01	Kaspar2016	1	0
Brevibacterium	casei	N0018-01	Kaspar2016	1	0
Pantoea	calida	N0070-01	Kaspar2016	1	0
Pantoea	conspicua	N0071-01	Kaspar2016	1	0
Bacillus	shackletonii	N0015-01	Kaspar2016	1	0
Rothia	terrae	N0082-01	Kaspar2016	1	0
Brevibacterium	ravenspurgense	N0020-01	Kaspar2016	1	0
Stenotrophomonas	rhizophila	N0093-01	Kaspar2016	1	0
Facklamia	hominis	N0052-01	Kaspar2016	1	0
Facklamia	languida	N0053-01	Kaspar2016	1	0
Citrobacter	braakii	N0022-01	Kaspar2016	1	0
Dietzia	maris	N0048-01	Kaspar2016	1	0
Corynebacterium	lipophiloflavum	N0036-01	Kaspar2016	1	0
Corynebacterium	glaucum	N0032-01	Kaspar2016	1	0
Corynebacterium	xerosis	N0046-01	Kaspar2016	1	0
Bacillus	circulans	N0009-01	Kaspar2016	1	0
Bacillus	simplex	N0016-01	Kaspar2016	1	0
Enterobacter	cloacae	N0050-01	Kaspar2016	1	0
Bacillus	altitudinis	N0007-01	Kaspar2016	1	0
Pseudoclavibacter	alba	N0079-01	Kaspar2016	1	0
Pseudoclavibacter	bifida	N0080-01	Kaspar2016	1	0
Arthrobacter	cumminsii	N0006-01	Kaspar2016	1	0
Kocuria	koreensis	N0057-01	Kaspar2016	1	0
Paenibacillus	odorifer	N0069-01	Kaspar2016	1	0
Bacillus	idriensis	N0010-01	Kaspar2016	1	0
Brachybacterium	phenoliresistens	N0017-01	Kaspar2016	1	0
Clostridium	halophilum	N0024-01	Kaspar2016	1	0
Comamonas	odontotermitis	N0025-01	Kaspar2016	1	0
Corynebacterium	freneyi	N0031-01	Kaspar2016	1	0
Moraxella	nonliquefaciens	N0062-01	Rasmussen2000		0
Streptococcus	thermophilus	N0096-01	Tunney2008		0
Prevotella	disiens	N0076-01	Tunney2008		0
Prevotella	corporis	N0075-01	Tunney2008		0
Nocardia	farcinica	N0067-01	Tunney2008		0
Anoxybacillus	flavithermus	N0005-01	Boase2013		0
Nocardia	asteroides	N0066-01	Boase2013		0
Enterococcus	faecium	N0051-01	Boase2013		0
Streptococcus	massiliensis	N0095-01	Tunney2008		0
Nocardia	transvalensis	N0068-01	Tunney2008		0
Tissierella	praeacuta	N0097-01	Tunney2008		0
Actinobacillus	pleuropneumoniae	N0003-01	Boase2013		0
Francisella	tularensis	N0054-01	Boase2013		0
Pediococcus	pentosaceus	N0073-01	Boase2013		0
Prochlorococcus	marinus	N0077-01	Boase2013		0
Actinomyces	graevenitzii		Kaspar2016		1
Actinomyces	naeslundii		Kaspar2016		1
Actinomyces	odontolyticus		Kaspar2016		1
Actinomyces	oris		Kaspar2016		1
Bifidobacterium	dentium		Kaspar2016		1
Brevundimonas	diminuta		Kaspar2016		1
Campylobacter	concisus		Kaspar2016		1
Campylobacter	ureolyticus		Kaspar2016		1
Capnocytophaga	ochracea		Kaspar2016		1
Corynebacterium	mucifaciens		Kaspar2016		1
Corynebacterium	tuscaniense		Kaspar2016		1
Dolosigranulum	pigrum		Kaspar2016		1
Eikenella	corrodens		Kaspar2016		1
Enterococcus	faecalis		Kaspar2016		1
Escherichia	coli		Kaspar2016; Rasmussen2000; Boase2013		1
Finegoldia	magna		Kaspar2016		1
Fusobacterium	necrophorum		Boase2013		1
Fusobacterium	periodonticum		Kaspar2016		1
Gemella	haemolysans		Kaspar2016		1
Gemella	morbillorum		Kaspar2016		1
Haemophilus	aegyptius		Kaspar2016		1
Haemophilus	influenzae		Kaspar2016; Rasmussen2000; Boase2013		1
Haemophilus	parainfluenzae		Kaspar2016; Rasmussen2000		1
Klebsiella	pneumoniae		Kaspar2016		1
Lactobacillus	acidophilus		Boase2013		1
Lactobacillus	salivarius		Boase2013		1
Moraxella	catarrhalis		Kaspar2016; Boase2013		1
Moraxella	osloensis		Kaspar2016		1
Neisseria	flavescens		Kaspar2016		1
Parvimonas	micra		Kaspar2016		1
Prevotella	denticola		Kaspar2016		1
Prevotella	histicola		Kaspar2016		1
Prevotella	melaninogenica		Kaspar2016		1
Prevotella	nanceiensis		Kaspar2016		1
Prevotella	pallens		Kaspar2016		1
Prevotella	salivae		Kaspar2016		1
Cutibacterium	acnes		Kaspar2016; Boase2013		1
Cutibacterium	avidum		Kaspar2016		1
Proteus	mirabilis		Kaspar2016		1
Pseudomonas	aeruginosa		Kaspar2016; Boase2013		1
Pseudomonas	stutzeri		Kaspar2016		1
Rothia	aeria		Kaspar2016		1
Rothia	dentocariosa		Kaspar2016		1
Rothia	mucilaginosa		Kaspar2016; Rasmussen2000		1
Slackia	exigua		Boase2013		1
Staphylococcus	aureus		Kaspar2016; Rasmussen2000; Boase2013		1
Staphylococcus	epidermidis		Kaspar2016; Rasmussen2000; Boase2013		1
Staphylococcus	warneri		Kaspar2016; Rasmussen2000		1
Stenotrophomonas	maltophilia		Kaspar2016		1
Streptococcus	agalactiae		Boase2013		1
Streptococcus	australis		Kaspar2016		1
Streptococcus	constellatus		Kaspar2016; Rasmussen2000		1
Streptococcus	gordonii		Rasmussen2000; Boase2013		1
Streptococcus	infantis		Kaspar2016		1
Streptococcus	intermedius		Kaspar2016		1
Streptococcus	mitis		Rasmussen2000		1
Streptococcus	parasanguinis		Rasmussen2000		1
Streptococcus	peroris		Kaspar2016		1
Streptococcus	pneumoniae		Kaspar2016; Rasmussen2000; Boase2013		1
Streptococcus	pyogenes		Boase2013		1
Streptococcus	salivarius		Kaspar2016		1
Streptococcus	sanguinis		Kaspar2016; Boase2013		1
Veillonella	atypica		Kaspar2016		1
Veillonella	dispar		Kaspar2016		1
Veillonella	parvula		Kaspar2016		1

## Sheet: TableS1B
			SK NASAL CLONES		SK SKIN CLONES
			(44,374 seqs)		(362,313 seqs)
DataBase	# HNTs added in this upddate	# eHOMD RefIDs added in this update	# reads identifieda	% reads identifieda	# reads identifieda	% reads identifieda
HOMDv14.5	-	-	22274	50.2
eHOMDv15.01	30	31	37708	85
eHOMDv15.02	30	45	42073	94.8
eHOMDv15.03	5	12	42149	95	295940	81.7
eHOMDv15.04	14	18	42196	95.1	302400	83.5
eHOMDv15.1	-	-	42197	95.1	302499	83.5
SILVA128	-	-	40597	91.5	314298	86.7
RDP16	-	-	38815	87.5	307277	84.8
NCBI 16S	-	-	38337	86.4	303266	83.7
aReads identified via blastn at 98.5% identity and 98% coverage

## Sheet: TableS1C
DataSet	# Reads analized	DataBase	# reads identifieda	% reads identifieda		For each dataset, eHOMDrefs added between v15.02 and v15.03
Laufer-Pettigrew (2011)	120274	eHOMDv15.02	93608	77.83		Anoxybacillus flavithermus (182N107A)b
		eHOMDv15.03	96173	79.96		Moraxella nonliquefaciens (098N062C)
		eHOMDv15.04	96231	80		Moraxella catarrhalis (833N000A)
		SILVA128	97233	80.8		Haemophilus haemolyticus (851N000A)
		RDP16	97464	81.03		Haemophilus influenzae (641N000B)
		NCBI 16S	87082	72.4		Haemophilus parainfluenzae (718N000A)
Allen-Sale (2014)	75310	eHOMDv15.02	64855	86.12
		eHOMDv15.03	65337	86.76		Acinetobacter junii (282N127A)b
		eHOMDv15.04	68593	91.1		Micavibrio aeruginosavorus (330N137A)b
		SILVA128	69082	91.7		Haemophilus influenzae (641N000B)
		RDP16	65028	86.35		Haemophilus parainfluenzae (718N000A)
		NCBI 16S	63892	84.84
Pei-Blaser (2004-2005)	7414	eHOMDv15.02	7268	98.03
		eHOMDv15.03	7275	98.13
		eHOMDv15.04	7276	98.1
		SILVA128	7019	94.67
		RDP16	6847	92.35
		NCBI 16S	6686	90.18
Harris-Pace (2007)	3203	eHOMDv15.02	2678	83.61
		eHOMDv15.03	2678	83.61
		eHOMDv15.04	2682	83.7
		SILVA128	2633	82.2
		RDP16	2500	78.05
		NCBI 16S	2427	75.77
HMPnV1-V3	2338563	eHOMDv15.02	2129965	91.1
		eHOMDv15.03	2130722	91.1
		eHOMDv15.04	2133083	91.2
		SILVA128	2035882	87.1
		RDP16	1965611	84.1
		NCBI 16S	1932732	82.6
aReads identified via blastn at 98.5% identity and 98% coverage
bNew HMTs
