# Supplementary material for: New Insights into Human Nostril Microbiome from the Expanded Human Oral Microbiome Database (eHOMD): a Resource for the Microbiome of the Human Aerodigestive Tract
Source: mSystems. 2018 Dec 4;3(6):e00187-18. doi: 10.1128/mSystems.00187-18 (PMC6280432; doi:10.1128/mSystems.00187-18)
Supplement: TABLE S2 [file sys006182299st2.xlsx]

## Sheet: TableS2A
eHOMD HMT	eHOMD taxa	SILVA taxa	n
59	Corynebacterium propinquum	Corynebacterium jeikeium	2147
398	Streptococcus oralis subsp. dentisani clade 398	Streptococcus mitis	327
259	Haemophilus sp.	Haemophilus influenzae	214
19	Corynebacterium accolens	Corynebacterium fastidiosum	207
734	Streptococcus pneumoniae	Streptococcus phage	188
31	Corynebacterium amycolatum	Corynebacterium urealyticum	145
187	Peptoniphilus sp.	Peptoniphilus rhinitidis	141
58	Streptococcus oralis subsp. dentisani clade 058	Streptococcus mitis	138
50	Corynebacterium macginleyi	Corynebacterium accolens	130
677	Streptococcus mitis	Streptococcus oralis	123
423	Streptococcus sp.	Streptococcus mitis	100
77	Corynebacterium tuberculostearicum	Corynebacterium pseudogenitalium	84
422	Bergeyella sp.	Cloacibacterium normanense	83
420	Fusobacterium nucleatum subsp. animalis	Fusobacterium nucleatum	82
152	Streptococcus thermophilus	Streptococcus salivarius	80
567	Staphylococcus caprae	Staphylococcus capitis	72
64	Streptococcus sp.	Streptococcus mitis	71
64	Streptococcus sp.	Streptococcus pseudopneumoniae	71
734	Streptococcus pneumoniae	Streptococcus mitis	71
638	Streptococcus infantis clade 638	Streptococcus infantis	64
711	Moraxella osloensis	Enhydrobacter aerosaccus	58
398	Streptococcus oralis subsp. dentisani clade 398	Streptococcus dentisani	57
718	Haemophilus parainfluenzae	Haemophilus influenzae	54
609	Neisseria flava	Neisseria meningitidis	51
677	Streptococcus mitis	Streptococcus pseudopneumoniae	51
609	Neisseria flava	Neisseria mucosa	48
411	Streptococcus parasanguinis clade 411	Streptococcus parasanguinis	47
64	Streptococcus sp.	Streptococcus oralis	46
638	Streptococcus infantis clade 638	Streptococcus mitis	45
609	Neisseria flava	Neisseria sicca	42
431	Streptococcus infantis clade 431	Streptococcus oralis	40
677	Streptococcus mitis	Streptococcus pneumoniae	40
908	Haemophilus sp.	Haemophilus haemolyticus	40
158	Veillonella rogosae	Veillonella parvula	39
175	Actinomyces sp.	Actinomyces naeslundii	38
66	Streptococcus sp.	Streptococcus parasanguinis	37
677	Streptococcus mitis	Streptococcus sanguinis	35
77	Corynebacterium tuberculostearicum	Corynebacterium aurimucosum	34
707	Streptococcus oralis subsp. oralis	Streptococcus mitis	34
175	Actinomyces sp.	Actinomyces viscosus	33
202	Fusobacterium nucleatum subsp. polymorphum	Fusobacterium nucleatum	32
153	Klebsiella aerogenes	Enterobacter aerogenes	31
19	Corynebacterium accolens	Corynebacterium segmentosum	28
73	Streptococcus australis	Streptococcus sanguinis	28
209	Acidovorax ebreus	Diaphorobacter nitroreducens	25
76	Staphylococcus warneri	Staphylococcus pasteuri	21
731	Klebsiella pneumoniae	Klebsiella variicola	21
945	Haemophilus parahaemolyticus	Actinobacillus pleuropneumoniae	21
193	Cutibacterium sp.	Cutibacterium humerusii	19
36	Haemophilus sp.	Haemophilus haemolyticus	18
707	Streptococcus oralis subsp. oralis	Streptococcus oralis	18
35	Haemophilus paraphrohaemolyticus	Actinobacillus pleuropneumoniae	17
243	Jeogalicoccus huakuii	Jeotgalicoccus huakuii	17
160	Veillonella dispar	Veillonella parvula	16
161	Veillonella parvula	Veillonella dispar	15
63	Corynebacterium singulare	Corynebacterium aurimucosum	14
110	Parvimonas sp.	Parvimonas micra	14
120	Staphylococcus haemolyticus	Staphylococcus epidermidis	14
172	Actinomyces sp.	Actinomyces odontolyticus	14
398	Streptococcus oralis subsp. dentisani clade 398	Streptococcus pseudopneumoniae	14
116	Staphylococcus capitis	Staphylococcus warneri	12
245	Roseomonas mucosa	Roseomonas massiliae	12
317	Prevotella sp.	Prevotella conceptionensis	12
431	Streptococcus infantis clade 431	Streptococcus mitis	12
610	Neisseria flavescens	Neisseria meningitidis	12
682	Neisseria mucosa	Neisseria perflava	12
764	Neisseria sicca	Neisseria macacae	12
180	Actinomyces sp.	Actinomyces odontolyticus	11
512	Aggregatibacter sp.	Aggregatibacter segnis	11
578	Streptococcus cristatus clade 578	Streptococcus cristatus	11
578	Streptococcus cristatus clade 578	Streptococcus oligofermentans	11
72	Corynebacterium striatum	Corynebacterium aurimucosum	10
622	Streptococcus gordonii	Streptococcus mitis	10
707	Streptococcus oralis subsp. oralis	Streptococcus pseudopneumoniae	10
431	Streptococcus infantis clade 431	Streptococcus pseudopneumoniae	9
610	Neisseria flavescens	Neisseria mucosa	9
73	Streptococcus australis	Streptococcus rubneri	8
74	Streptococcus sp.	Streptococcus infantis	8
476	Neisseria subflava	Neisseria meningitidis	8
567	Staphylococcus caprae	Staphylococcus warneri	8
200	Fusobacterium nucleatum subsp. vincentii	Fusobacterium nucleatum	7
312	Aerococcus viridans	Aerococcus urinaeequi	7
423	Streptococcus sp.	Streptococcus oralis	7
598	Neisseria elongata	Neisseria meningitidis	7
169	Actinomyces sp.	Actinomyces naeslundii	6
169	Actinomyces sp.	Actinomyces viscosus	6
458	Aggregatibacter sp.	Aggregatibacter segnis	6
835	Corynebacterium mucifaciens	Corynebacterium ureicelerivorans	6
56	Streptococcus sp.	Streptococcus gordonii	5
408	Acinetobacter sp.	Acinetobacter parvus	5
476	Neisseria subflava	Neisseria flavescens	5
893	Actinomyces oris	Actinomyces naeslundii	5
61	Streptococcus sp.	Streptococcus infantis	4
77	Corynebacterium tuberculostearicum	Corynebacterium accolens	4
354	Dermabacter hominis	Dermabacter jinjuensis	4
411	Streptococcus parasanguinis clade 411	Streptococcus mitis	4
610	Neisseria flavescens	Neisseria lactamica	4
610	Neisseria flavescens	Neisseria perflava	4
634	Enterobacter hormaechei	Enterobacter cloacae	4
638	Streptococcus infantis clade 638	Streptococcus oralis	4
10	Acinetobacter radioresistens	Acinetobacter baumannii	3
21	Streptococcus vestibularis	Streptococcus salivarius	3
71	Streptococcus oralis subsp. tigurinus clade 071	Streptococcus sanguinis	3
71	Streptococcus oralis subsp. tigurinus clade 071	Streptococcus tigurinus	3
107	Lachnoanaerobaculum umeaense	Lachnoanaerobaculum cf.	3
120	Staphylococcus haemolyticus	Staphylococcus saprophyticus	3
171	Actinomyces sp.	Actinomyces oris	3
225	Leptotrichia sp.	Leptotrichia buccalis	3
313	Prevotella sp.	Prevotella jejuni	3
314	Prevotella sp.	Prevotella melaninogenica	3
513	Aggregatibacter sp.	Aggregatibacter aphrophilus	3
19	Corynebacterium accolens	Corynebacterium tuberculostearicum	2
31	Corynebacterium amycolatum	Corynebacterium jeikeium	2
61	Streptococcus sp.	Streptococcus oralis	2
63	Corynebacterium singulare	Corynebacterium minutissimum	2
87	Micrococcus luteus	Micrococcus yunnanensis	2
107	Lachnoanaerobaculum umeaense	Lachnoanaerobaculum orale	2
117	Staphylococcus cohnii	Staphylococcus arlettae	2
117	Staphylococcus cohnii	Staphylococcus saprophyticus	2
181	Actinomyces lingnae [Not Validly Published]	Actinomyces lingnae	2
203	Fusobacterium sp.	Fusobacterium nucleatum	2
245	Roseomonas mucosa	Roseomonas gilardii	2
297	Acinetobacter johnsonii	Acinetobacter haemolyticus	2
316	Haematobacter missouriensis	Haematobacter massiliensis	2
408	Acinetobacter sp.	Acinetobacter tjernbergiae	2
423	Streptococcus sp.	Streptococcus pseudopneumoniae	2
472	Prevotella sp.	Prevotella loescheii	2
557	Peptostreptococcaceae [XI][G-9] [Eubacterium] brachy	Eubacterium brachy	2
568	Lactobacillus casei	Lactobacillus rhamnosus	2
609	Neisseria flava	Neisseria pharyngis	2
612	Pseudomonas fluorescens	Pseudomonas rhodesiae	2
893	Actinomyces oris	Actinomyces viscosus	2
54	Corynebacterium pilbarense	Corynebacterium ureicelerivorans	1
57	Streptococcus sp.	Streptococcus parasanguinis	1
60	Corynebacterium pseudodiphtheriticum	Corynebacterium jeikeium	1
66	Streptococcus sp.	Streptococcus oralis	1
70	Streptococcus oralis subsp. tigurinus clade 070	Streptococcus mitis	1
71	Streptococcus oralis subsp. tigurinus clade 071	Streptococcus oralis	1
97	Stomatobaculum sp.	Stomatobaculum longum	1
116	Staphylococcus capitis	Staphylococcus caprae	1
116	Staphylococcus capitis	Staphylococcus schleiferi	1
117	Staphylococcus cohnii	Staphylococcus nepalensis	1
117	Staphylococcus cohnii	Staphylococcus xylosus	1
120	Staphylococcus haemolyticus	Staphylococcus hominis	1
127	Staphylococcus hominis	Staphylococcus epidermidis	1
138	Selenomonas sp.	Selenomonas infelix	1
153	Klebsiella aerogenes	Raoultella ornithinolytica	1
160	Veillonella dispar	Veillonella tobetsuensis	1
161	Veillonella parvula	Veillonella tobetsuensis	1
170	Actinomyces sp.	Actinomyces oris	1
176	Actinomyces naeslundii	Actinomyces viscosus	1
197	Kocuria rhizophila	Kocuria salsicia	1
203	Fusobacterium sp.	Fusobacterium canifelinum	1
231	Treponema sp.	Treponema medium	1
297	Acinetobacter johnsonii	Acinetobacter lwoffii	1
314	Prevotella sp.	Prevotella jejuni	1
370	Fusobacterium sp.	Fusobacterium nucleatum	1
417	Leptotrichia sp.	Leptotrichia wadei	1
423	Streptococcus sp.	Streptococcus sanguinis	1
431	Streptococcus infantis clade 431	Streptococcus infantis	1
476	Neisseria subflava	Neisseria lactamica	1
567	Staphylococcus caprae	Staphylococcus saccharolyticus	1
597	Bradyrhizobium elkanii	Bradyrhizobium jicamae	1
612	Pseudomonas fluorescens	Pseudomonas veronii	1
622	Streptococcus gordonii	Streptococcus sanguinis	1
638	Streptococcus infantis clade 638	Streptococcus pseudopneumoniae	1
677	Streptococcus mitis	Streptococcus phage	1
720	Aggregatibacter paraphrophilus	Aggregatibacter aphrophilus	1
721	Streptococcus parasanguinis clade 721	Streptococcus sanguinis	1
734	Streptococcus pneumoniae	Streptococcus pseudopneumoniae	1
740	Pseudomonas pseudoalcaligenes	Pseudomonas mendocina	1
764	Neisseria sicca	Neisseria perflava	1
769	Treponema socranskii subsp. paredis	Treponema socranskii	1
785	Porphyromonas uenonis	Porphyromonas asaccharolytica	1
824	Bacillus anthracis	Bacillus cereus	1
886	Streptococcus cristatus clade 886	Streptococcus oligofermentans	1
888	Actinomyces dentalis	Actinomyces orihominis	1
892	Selenomonas sp.	Selenomonas infelix	1

## Sheet: TableS2B
SILVA taxa	n
Corynebacterium accolens	81
Moraxella lacunata	18
Acinetobacter parvus	14
Brevundimonas olei	11
Pluralibacter gergoviae	10
Porphyromonas bennonis	10
Prevotella timonensis	9
Corynebacterium tuberculostearicum	8
Globicatella sanguinis	8
Brevibacterium ravenspurgense	7
Eubacterium rectale	7
Acinetobacter schindleri	6
Anaerococcus murdochii	6
Anaerococcus provenciensis	6
Faecalibacterium prausnitzii	6
Peptoniphilus grossensis	6
Pseudomonas putida	6
Staphylococcus epidermidis	6
Actinomyces europaeus	5
Brachybacterium paraconglomeratum	5
Corynebacterium mastitidis	5
Corynebacterium urealyticum	5
Peptoniphilus duerdenii	5
Ruminococcus torques	5
Streptococcus mitis	5
Zoogloea caeni	5
Acinetobacter nosocomialis	4
Brachybacterium conglomeratum	4
Corynebacterium pseudogenitalium	4
Dolosigranulum pigrum	4
Pseudomonas stutzeri	4
Streptococcus dysgalactiae	4
Acinetobacter junii	3
Anaerococcus vaginalis	3
Anaerostipes hadrus	3
Bordetella petrii	3
Brevundimonas diminuta	3
Collinsella aerofaciens	3
Corynebacterium imitans	3
Corynebacterium jeikeium	3
Corynebacterium stationis	3
Exiguobacterium arabatum	3
Gordonia otitidis	3
Lysinibacillus chungkukjangi	3
Macrococcus equipercicus	3
Pseudomonas fragi	3
Psychrobacter sanguinis	3
Staphylococcus sciuri	3
Streptococcus pseudopneumoniae	3
Acinetobacter calcoaceticus	2
Acinetobacter pittii	2
Anaerococcus senegalensis	2
Bacillus niacini	2
Brachybacterium muris	2
Brevibacterium casei	2
Brevundimonas nasdae	2
Brevundimonas vesicularis	2
Chroococcidiopsis thermalis	2
Chryseomicrobium amylolyticum	2
Coprococcus eutactus	2
Corynebacterium argentoratense	2
Corynebacterium glucuronolyticum	2
Curtobacterium flaccumfaciens	2
Cutibacterium acnes	2
Dechloromonas agitata	2
Exiguobacterium sibiricum	2
Gordonia sputi	2
Haemophilus haemolyticus	2
Janibacter hoylei	2
Knoellia locipacati	2
Lactobacillus sakei	2
Macrococcus brunensis	2
Methylobacterium mesophilicum	2
Mycobacterium iranicum	2
Negativicoccus succinicivorans	2
Nesterenkonia lacusekhoensis	2
Nosocomiicoccus ampullae	2
Paracoccus chinensis	2
Peptoniphilus harei	2
Peptoniphilus massiliensis	2
Polaromonas hydrogenivorans	2
Pseudomonas koreensis	2
Pseudomonas mandelii	2
Rahnella aquatilis	2
Rhizobium radiobacter	2
Ruminococcus bromii	2
Sphingomonas kaistensis	2
Staphylococcus saprophyticus	2
Streptococcus anginosus	2
Streptococcus parauberis	2
Streptococcus sanguinis	2
Veillonella dispar	2
Weissella thailandensis	2
Acinetobacter baumannii	1
Acinetobacter guillouiae	1
Acinetobacter haemolyticus	1
Acinetobacter radioresistens	1
Acinetobacter ursingii	1
Actinobacillus pleuropneumoniae	1
Actinomyces neuii	1
Actinomyces odontolyticus	1
Aeromonas caviae	1
Aeromonas hydrophila	1
Akkermansia muciniphila	1
Alkanindiges hongkongensis	1
Amaricoccus kaplicensis	1
Ammoniphilus oxalaticus	1
Ammoniphilus resinae	1
Amnibacterium kyonggiense	1
Anaerococcus prevotii	1
Arthrobacter pascens	1
Asanoa siamensis	1
Aureimonas altamirensis	1
Bacillus cohnii	1
Bacillus lentus	1
Bacillus niabensis	1
Blautia obeum	1
Blautia stercoris	1
Blautia wexlerae	1
Bosea robiniae	1
Bradyrhizobium jicamae	1
Brevibacterium linens	1
Brevibacterium otitidis	1
Campylobacter hominis	1
Cellulomonas parahominis	1
Chryseobacterium haifense	1
Chryseobacterium hispalense	1
Chryseobacterium hominis	1
Chryseobacterium piscium	1
Chryseobacterium scophthalmum	1
Cloacibacterium normanense	1
Conchiformibius steedae	1
Corynebacterium amycolatum	1
Corynebacterium canis	1
Corynebacterium doosanense	1
Corynebacterium durum	1
Corynebacterium efficiens	1
Corynebacterium fastidiosum	1
Corynebacterium genitalium	1
Corynebacterium kroppenstedtii	1
Corynebacterium matruchotii	1
Corynebacterium minutissimum	1
Corynebacterium mucifaciens	1
Corynebacterium propinquum	1
Corynebacterium resistens	1
Corynebacterium sundsvallense	1
Corynebacterium variabile	1
Corynebacterium vitaeruminis	1
Deinococcus ficus	1
Dermacoccus nishinomiyaensis	1
Dialister propionicifaciens	1
Eggerthella lenta	1
Empedobacter falsenii	1
Eubacterium hallii	1
Ezakiella peruensis	1
Flavobacterium degerlachei	1
Friedmanniella capsulata	1
Friedmanniella spumicola	1
Frigoribacterium faeni	1
Fusicatenibacter saccharivorans	1
Glaciihabitans tibetensis	1
Gordonia lacunae	1
Haemophilus influenzae	1
Herbaspirillum huttiense	1
Holdemanella biformis	1
Janthinobacterium lividum	1
Jeotgalicoccus halotolerans	1
Lactobacillus delbrueckii	1
Lactobacillus ruminis	1
Lactobacillus sanfranciscensis	1
Leptotrichia trevisanii	1
Leuconostoc carnosum	1
Leuconostoc mesenteroides	1
Lysinimonas soli	1
Massilia eurypsychrophila	1
Massilia pinisoli	1
Massilia timonae	1
Megamonas funiformis	1
Methylobacterium adhaesivum	1
Methylobacterium brachiatum	1
Methylobacterium komagatae	1
Methylobacterium longum	1
Microbacterium oleivorans	1
Microbacterium paraoxydans	1
Moraxella atlantae	1
Morganella morganii	1
Moryella indoligenes	1
Murdochiella asaccharolytica	1
Mycobacterium mucogenicum	1
Neisseria mucosa	1
Nocardioides marinisabuli	1
Nocardioides pyridinolyticus	1
Nocardioides zeicaulis	1
Okibacterium fritillariae	1
Paenibacillus bovis	1
Pantoea agglomerans	1
Pantoea septica	1
Pantoea vagans	1
Paracoccus siganidrum	1
Pedobacter koreensis	1
Peptoniphilus coxii	1
Peptoniphilus obesi	1
Planococcus maritimus	1
Porphyromonas somerae	1
Prevotella corporis	1
Prevotella disiens	1
Prevotella nigrescens	1
Pseudomonas anguilliseptica	1
Pseudomonas coleopterorum	1
Pseudomonas parafulva	1
Pseudomonas psychrophila	1
Psychrobacter aquaticus	1
Psychrobacter cryohalolentis	1
Psychrobacter faecalis	1
Psychromonas arctica	1
Rathayibacter festucae	1
Reyranella massiliensis	1
Rhizobacter profundi	1
Rhodococcus corynebacterioides	1
Rhodococcus fascians	1
Rothia amarae	1
Rothia terrae	1
Ruminococcus callidus	1
Salinicola salarius	1
Serratia liquefaciens	1
Sphingobacterium alimentarium	1
Sphingobacterium lactis	1
Sphingomonas asaccharolytica	1
Sphingomonas dokdonensis	1
Sphingomonas faeni	1
Sphingomonas jaspsi	1
Sphingomonas phyllosphaerae	1
Sphingomonas polyaromaticivorans	1
Sphingomonas taxi	1
Sphingorhabdus planktonica	1
Staphylococcus capitis	1
Staphylococcus piscifermentans	1
Staphylococcus simulans	1
Stenotrophomonas acidaminiphila	1
Stenotrophomonas rhizophila	1
Streptococcus equinus	1
Streptococcus infantis	1
Streptococcus lutetiensis	1
Streptococcus oralis	1
Streptococcus parasanguinis	1
Streptococcus pasteurianus	1
Terriglobus aquaticus	1
Thermomonas brevis	1
Turicella otitidis	1
Varibaculum cambriense	1
Williamsia muralis	1

## Sheet: TableS2C
eHOMD HMT	eHOMD taxa	n
174	Neisseriaceae [G-1] bacterium	1222
290	Anaerococcus sp.	113
327	Neisseriaceae [G-1] bacterium	93
173	Lawsonella clevelandensis	90
473	Alloprevotella sp.	76
780	Veillonella sp.	66
930	Porphyromonas sp.	47
276	Moraxella sp.	46
266	Leptothrix sp.	44
207	Corynebacterium sp.	38
206	Bergeyella sp.	29
17	Anaerococcus octavius	24
248	Fusobacterium sp.	15
929	Peptoniphilaceae [G-3] bacterium	15
322	Bergeyella sp.	13
294	Anaerococcus sp.	11
348	Saccharibacteria (TM7) [G-1] bacterium	10
215	Leptotrichia sp.	9
475	Prevotella sp.	9
833	Moraxella catarrhalis	9
914	Alloprevotella sp.	9
35	Haemophilus paraphrohaemolyticus	8
279	Porphyromonas pasteri	8
417	Leptotrichia sp.	8
261	Segetibacter aerophilus	7
329	Capnocytophaga leadbetteri	7
212	Leptotrichia sp.	6
225	Leptotrichia sp.	6
347	Saccharibacteria (TM7) [G-1] bacterium	6
775	Capnocytophaga sputigena	6
870	Saccharibacteria (TM7) [G-6] bacterium	6
952	Saccharibacteria (TM7) [G-1] bacterium	6
352	Saccharibacteria (TM7) [G-1] bacterium	5
392	Leptotrichia sp.	5
931	Bergeyella sp.	5
107	Lachnoanaerobaculum umeaense	4
283	Porphyromonas catoniae	4
332	Capnocytophaga sp.	4
393	Parvimonas sp.	4
875	Absconditabacteria (SR1) [G-1] bacterium	4
100	Lachnospiraceae [G-3] bacterium	3
183	Peptidiphaga sp.	3
595	Corynebacterium durum	3
898	Aggregatibacter sp.	3
85	Ruminococcaceae [G-2] bacterium	2
154	Moraxella lincolnii	2
175	Actinomyces sp.	2
275	Porphyromonas sp.	2
300	Prevotella sp.	2
308	Alloprevotella sp.	2
346	Saccharibacteria (TM7) [G-1] bacterium	2
349	Saccharibacteria (TM7) [G-1] bacterium	2
351	Saccharibacteria (TM7) [G-3] bacterium	2
499	Neisseria sp.	2
525	Actinomyces sp.	2
848	Peptidiphaga gingivicola	2
874	Absconditabacteria (SR1) [G-1] bacterium	2
12	Kingella sp.	1
18	Neisseria sp.	1
19	Corynebacterium accolens	1
59	Corynebacterium propinquum	1
75	Ruminococcaceae [G-1] bacterium	1
86	Lachnospiraceae [G-7] bacterium	1
96	Lachnospiraceae [G-2] bacterium	1
97	Stomatobaculum sp.	1
136	Selenomonas sp.	1
178	Actinomyces sp.	1
234	Treponema sp.	1
274	Bacteroidales [G-2] bacterium	1
278	Porphyromonas sp.	1
324	Capnocytophaga sp.	1
326	Capnocytophaga sp.	1
336	Capnocytophaga sp.	1
341	Corynebacterium coyleae	1
345	Absconditabacteria (SR1) [G-1] bacterium	1
375	Peptoniphilus sp.	1
455	Butyrivibrio sp.	1
458	Aggregatibacter sp.	1
459	Kingella sp.	1
476	Neisseria subflava	1
479	Selenomonas sp.	1
500	Lachnospiraceae [G-8] bacterium	1
711	Moraxella osloensis	1
841	Megasphaera sp.	1
863	Capnocytophaga sp.	1
892	Selenomonas sp.	1
897	Actinomyces sp.	1
912	Alloprevotella sp.	1
913	Alloprevotella sp.	1
942	Prevotella sp.	1
