# Supplementary material for: New Insights into Human Nostril Microbiome from the Expanded Human Oral Microbiome Database (eHOMD): a Resource for the Microbiome of the Human Aerodigestive Tract
Source: mSystems. 2018 Dec 4;3(6):e00187-18. doi: 10.1128/mSystems.00187-18 (PMC6280432; doi:10.1128/mSystems.00187-18)
Supplement: TABLE S3 [file sys006182299st3.xlsx]

## Sheet: TableS3A
HMT	Genus;Species	Merged HMT at 100% identity across the V1-V3 region	Merged taxa at 100% identity across the V1-V3 region
HMT099	Neisseria;macacae	HMT099:HMT682	Neisseria;macacae:Neisseria;mucosa
HMT108	Oribacterium;asaccharolyticum	HMT934:HMT108	Oribacterium;parvum:Oribacterium;asaccharolyticum
HMT116	Staphylococcus;capitis	HMT116:HMT567	Staphylococcus;capitis:Staphylococcus;caprae
HMT160	Veillonella;dispar	HMT161:HMT160	Veillonella;parvula:Veillonella;dispar
HMT161	Veillonella;parvula	HMT161:HMT160	Veillonella;parvula:Veillonella;dispar
HMT567	Staphylococcus;caprae	HMT116:HMT567	Staphylococcus;capitis:Staphylococcus;caprae
HMT568	Lactobacillus;casei	HMT568:HMT749	Lactobacillus;casei:Lactobacillus;rhamnosus
HMT669	Neisseria;meningitidis	HMT669:HMT956	Neisseria;meningitidis:Neisseria;cinerea
HMT682	Neisseria;mucosa	HMT099:HMT682	Neisseria;macacae:Neisseria;mucosa
HMT749	Lactobacillus;rhamnosus	HMT568:HMT749	Lactobacillus;casei:Lactobacillus;rhamnosus
HMT861	Lactobacillus;plantarum	HMT861:HMT883	Lactobacillus;plantarum:Lactobacillus;pentosus
HMT883	Lactobacillus;pentosus	HMT861:HMT883	Lactobacillus;plantarum:Lactobacillus;pentosus
HMT934	Oribacterium;parvum	HMT934:HMT108	Oribacterium;parvum:Oribacterium;asaccharolyticum
HMT956	Neisseria;cinerea	HMT669:HMT956	Neisseria;meningitidis:Neisseria;cinerea

## Sheet: TableS3B
HMT	Genus;Species	Merged HMT at 99.5% identity across the V1-V3 region	Merged taxa at 99.5% identity across the V1-V3 region
HMT008	Mogibacterium;vescum	HMT008:HMT593	Mogibacterium;diversum:Mogibacterium;vescum
HMT021	Streptococcus;vestibularis	HMT021:HMT755	Streptococcus;salivarius:Streptococcus;vestibularis
HMT099	Neisseria;macacae	HMT099:HMT609:HMT764	Neisseria;flava:Neisseria;sicca:Neisseria;macacae
HMT101	Neisseria;perflava	HMT101:HMT610	Neisseria;flavescens:Neisseria;perflava
HMT108	Oribacterium;asaccharolyticum	HMT108:HMT934	Oribacterium;parvum:Oribacterium;asaccharolyticum
HMT116	Staphylococcus;capitis	HMT116:HMT567	Staphylococcus;capitis:Staphylococcus;caprae
HMT152	Streptococcus;thermophilus	HMT152:HMT755	Streptococcus;thermophilus:Streptococcus;salivarius
HMT160	Veillonella;dispar	HMT160:HMT161	Veillonella;parvula:Veillonella;dispar
HMT567	Staphylococcus;caprae	HMT116:HMT567	Staphylococcus;capitis:Staphylococcus;caprae
HMT587	Rothia;dentocariosa	HMT188:HMT587	Rothia;aeria:Rothia;dentocariosa
HMT593	Mogibacterium;diversum	HMT008:HMT593	Mogibacterium;diversum:Mogibacterium;vescum
HMT609	Neisseria;flava	HMT099:HMT609:HMT682:HMT764	Neisseria;flava:Neisseria;sicca:Neisseria;macacae:Neisseria;mucosa
HMT610	Neisseria;flavescens	HMT101:HMT610	Neisseria;flavescens:Neisseria;perflava
HMT669	Neisseria;meningitidis	HMT669:HMT737	Neisseria;polysaccharea:Neisseria;meningitidis
HMT682	Neisseria;mucosa	HMT609:HMT682:HMT764	Neisseria;flava:Neisseria;sicca:Neisseria;mucosa
HMT737	Neisseria;polysaccharea	HMT669:HMT737:HMT956	Neisseria;polysaccharea:Neisseria;meningitidis:Neisseria;cinerea
HMT764	Neisseria;sicca	HMT099:HMT609:HMT682:HMT764	Neisseria;flava:Neisseria;sicca:Neisseria;macacae:Neisseria;mucosa
HMT934	Oribacterium;parvum	HMT108:HMT934	Oribacterium;parvum:Oribacterium;asaccharolyticum
HMT956	Neisseria;cinerea	HMT737:HMT956	Neisseria;polysaccharea:Neisseria;cinerea
HMT755	Streptococcus;vestibularis	HMT021:HMT755	Streptococcus;salivarius:Streptococcus;vestibularis
HMT755	Streptococcus;thermophilus	HMT152:HMT755	Streptococcus;thermophilus:Streptococcus;salivarius
HMT161	Veillonella;dispar	HMT160:HMT161	Veillonella;parvula:Veillonella;dispar
HMT188	Rothia;dentocariosa	HMT188:HMT587	Rothia;aeria:Rothia;dentocariosa

## Sheet: TableSC
HMT	Genus;Species	Merged HMT at 99% identity across the V1-V3 region	Merged taxa at 99% identity across the V1-V3 region
HMT008	Mogibacterium;vescum	HMT008:HMT593:HMT691	Mogibacterium;diversum:Mogibacterium;vescum:Mogibacterium;neglectum
HMT021	Streptococcus;vestibularis	HMT021:HMT152:HMT755	Streptococcus;thermophilus:Streptococcus;salivarius:Streptococcus;vestibularis
HMT024	Schlegelella;thermodepolymerans	HMT024:HMT026	Schlegelella;thermodepolymerans:Schlegelella;aquatica
HMT026	Schlegelella;aquatica	HMT024:HMT026	Schlegelella;thermodepolymerans:Schlegelella;aquatica
HMT099	Neisseria;macacae	HMT099:HMT609:HMT764	Neisseria;flava:Neisseria;sicca:Neisseria;macacae
HMT101	Neisseria;perflava	HMT101:HMT610	Neisseria;flavescens:Neisseria;perflava
HMT103	Peptostreptococcaceae_[XI][G-4];bacterium_HMT_103	HMT103:HMT369	Peptostreptococcaceae_[XI][G-4];bacterium_HMT_369:Peptostreptococcaceae_[XI][G-4];bacterium_HMT_103
HMT108	Oribacterium;asaccharolyticum	HMT108:HMT457:HMT934	Oribacterium;parvum:Oribacterium;asaccharolyticum:Oribacterium;sinus
HMT116	Staphylococcus;capitis	HMT116:HMT567:HMT601	Staphylococcus;capitis:Staphylococcus;caprae:Staphylococcus;epidermidis
HMT152	Streptococcus;thermophilus	HMT021:HMT152:HMT755	Streptococcus;thermophilus:Streptococcus;salivarius:Streptococcus;vestibularis
HMT160	Veillonella;dispar	HMT160:HMT161:HMT887	Veillonella;parvula:Veillonella;denticariosi:Veillonella;dispar
HMT161	Veillonella;parvula	HMT160:HMT161	Veillonella;parvula:Veillonella;dispar
HMT202	Fusobacterium;nucleatum_subsp._polymorphum	HMT202:HMT953	Fusobacterium;nucleatum_subsp._polymorphum:Fusobacterium;hwasookii
HMT369	Peptostreptococcaceae_[XI][G-4];bacterium_HMT_369	HMT103:HMT369	Peptostreptococcaceae_[XI][G-4];bacterium_HMT_369:Peptostreptococcaceae_[XI][G-4];bacterium_HMT_103
HMT423	Streptococcus;sp._HMT_423	HMT423:HMT677:HMT734	Streptococcus;pneumoniae:Streptococcus;mitis:Streptococcus;sp._HMT_423
HMT457	Oribacterium;sinus	HMT108:HMT457	Oribacterium;asaccharolyticum:Oribacterium;sinus
HMT567	Staphylococcus;caprae	HMT116:HMT567	Staphylococcus;capitis:Staphylococcus;caprae
HMT587	Rothia;dentocariosa	HMT188:HMT587	Rothia;aeria:Rothia;dentocariosa
HMT593	Mogibacterium;diversum	HMT008:HMT593:HMT691	Mogibacterium;diversum:Mogibacterium;vescum:Mogibacterium;neglectum
HMT601	Staphylococcus;epidermidis	HMT116:HMT601	Staphylococcus;capitis:Staphylococcus;epidermidis
HMT609	Neisseria;flava	HMT099:HMT609:HMT682:HMT764	Neisseria;flava:Neisseria;sicca:Neisseria;macacae:Neisseria;mucosa
HMT610	Neisseria;flavescens	HMT101:HMT610	Neisseria;flavescens:Neisseria;perflava
HMT669	Neisseria;meningitidis	HMT669:HMT737	Neisseria;polysaccharea:Neisseria;meningitidis
HMT677	Streptococcus;mitis	HMT423:HMT677:HMT734	Streptococcus;pneumoniae:Streptococcus;mitis:Streptococcus;sp._HMT_423
HMT682	Neisseria;mucosa	HMT609:HMT682:HMT764	Neisseria;flava:Neisseria;sicca:Neisseria;mucosa
HMT689	Fusobacterium;naviforme	HMT200:HMT689	Fusobacterium;nucleatum_subsp._vincentii:Fusobacterium;naviforme
HMT691	Mogibacterium;neglectum	HMT008:HMT593:HMT691	Mogibacterium;diversum:Mogibacterium;vescum:Mogibacterium;neglectum
HMT734	Streptococcus;pneumoniae	HMT423:HMT677:HMT734	Streptococcus;pneumoniae:Streptococcus;mitis:Streptococcus;sp._HMT_423
HMT737	Neisseria;polysaccharea	HMT669:HMT737:HMT956	Neisseria;polysaccharea:Neisseria;meningitidis:Neisseria;cinerea
HMT764	Neisseria;sicca	HMT099:HMT609:HMT682:HMT764	Neisseria;flava:Neisseria;sicca:Neisseria;macacae:Neisseria;mucosa
HMT887	Veillonella;denticariosi	HMT160:HMT161:HMT887	Veillonella;parvula:Veillonella;denticariosi:Veillonella;dispar
HMT934	Oribacterium;parvum	HMT108:HMT934	Oribacterium;parvum:Oribacterium;asaccharolyticum
HMT953	Fusobacterium;hwasookii	HMT202:HMT953	Fusobacterium;nucleatum_subsp._polymorphum:Fusobacterium;hwasookii
HMT956	Neisseria;cinerea	HMT737:HMT956	Neisseria;polysaccharea:Neisseria;cinerea
HMT755	Streptococcus;vestibularis	HMT021:HMT152:HMT755	Streptococcus;thermophilus:Streptococcus;salivarius:Streptococcus;vestibularis
HMT755	Streptococcus;thermophilus	HMT021:HMT152:HMT755	Streptococcus;thermophilus:Streptococcus;salivarius:Streptococcus;vestibularis
HMT188	Rothia;dentocariosa	HMT188:HMT587	Rothia;aeria:Rothia;dentocariosa
HMT200	Fusobacterium;naviforme	HMT200:HMT689	Fusobacterium;nucleatum_subsp._vincentii:Fusobacterium;naviforme

## Sheet: TableS3D
HMT	Genus;Species	Merged HMT at 100% identity across the V3-V4 region	Merged taxa at 100% identity across the V3-V4 region
HMT008	Mogibacterium;vescum	HMT593:HMT008:HMT691	Mogibacterium;diversum:Mogibacterium;vescum:Mogibacterium;neglectum
HMT021	Streptococcus;vestibularis	HMT755:HMT021	Streptococcus;salivarius:Streptococcus;vestibularis
HMT035	Haemophilus;paraphrohaemolyticus	HMT035:HMT945	Haemophilus;paraphrohaemolyticus:Haemophilus;parahaemolyticus
HMT057	Streptococcus;sp._HMT_057	HMT411:HMT057	Streptococcus;parasanguinis_clade_411:Streptococcus;sp._HMT_057
HMT058	Streptococcus;oralis_subsp._dentisani_clade_058	HMT677:HMT423:HMT064:HMT398:HMT431:HMT638:HMT061:HMT707:HMT070:HMT058:HMT071	Streptococcus;mitis:Streptococcus;sp._HMT_423:Streptococcus;sp._HMT_064:Streptococcus;oralis_subsp._dentisani_clade_398:Streptococcus;infantis_clade_431:Streptococcus;infantis_clade_638:Streptococcus;sp._HMT_061:Streptococcus;oralis_subsp._oralis:Streptococcus;oralis_subsp._tigurinus_clade_070:Streptococcus;oralis_subsp._dentisani_clade_058:Streptococcus;oralis_subsp._tigurinus_clade_071
HMT061	Streptococcus;sp._HMT_061	HMT677:HMT423:HMT064:HMT398:HMT431:HMT638:HMT061:HMT707:HMT070:HMT058:HMT071	Streptococcus;mitis:Streptococcus;sp._HMT_423:Streptococcus;sp._HMT_064:Streptococcus;oralis_subsp._dentisani_clade_398:Streptococcus;infantis_clade_431:Streptococcus;infantis_clade_638:Streptococcus;sp._HMT_061:Streptococcus;oralis_subsp._oralis:Streptococcus;oralis_subsp._tigurinus_clade_070:Streptococcus;oralis_subsp._dentisani_clade_058:Streptococcus;oralis_subsp._tigurinus_clade_071
HMT064	Streptococcus;sp._HMT_064	HMT677:HMT423:HMT064:HMT398:HMT431:HMT638:HMT061:HMT707:HMT070:HMT058:HMT071	Streptococcus;mitis:Streptococcus;sp._HMT_423:Streptococcus;sp._HMT_064:Streptococcus;oralis_subsp._dentisani_clade_398:Streptococcus;infantis_clade_431:Streptococcus;infantis_clade_638:Streptococcus;sp._HMT_061:Streptococcus;oralis_subsp._oralis:Streptococcus;oralis_subsp._tigurinus_clade_070:Streptococcus;oralis_subsp._dentisani_clade_058:Streptococcus;oralis_subsp._tigurinus_clade_071
HMT066	Streptococcus;sp._HMT_066	HMT721:HMT066	Streptococcus;parasanguinis_clade_721:Streptococcus;sp._HMT_066
HMT066	Streptococcus;sp._HMT_066	HMT066:HMT073	Streptococcus;sp._HMT_066:Streptococcus;australis
HMT070	Streptococcus;oralis_subsp._tigurinus_clade_070	HMT677:HMT423:HMT064:HMT398:HMT431:HMT638:HMT061:HMT707:HMT070:HMT058:HMT071	Streptococcus;mitis:Streptococcus;sp._HMT_423:Streptococcus;sp._HMT_064:Streptococcus;oralis_subsp._dentisani_clade_398:Streptococcus;infantis_clade_431:Streptococcus;infantis_clade_638:Streptococcus;sp._HMT_061:Streptococcus;oralis_subsp._oralis:Streptococcus;oralis_subsp._tigurinus_clade_070:Streptococcus;oralis_subsp._dentisani_clade_058:Streptococcus;oralis_subsp._tigurinus_clade_071
HMT071	Streptococcus;oralis_subsp._tigurinus_clade_071	HMT677:HMT423:HMT064:HMT398:HMT431:HMT638:HMT061:HMT707:HMT070:HMT058:HMT071	Streptococcus;mitis:Streptococcus;sp._HMT_423:Streptococcus;sp._HMT_064:Streptococcus;oralis_subsp._dentisani_clade_398:Streptococcus;infantis_clade_431:Streptococcus;infantis_clade_638:Streptococcus;sp._HMT_061:Streptococcus;oralis_subsp._oralis:Streptococcus;oralis_subsp._tigurinus_clade_070:Streptococcus;oralis_subsp._dentisani_clade_058:Streptococcus;oralis_subsp._tigurinus_clade_071
HMT073	Streptococcus;australis	HMT066:HMT073	Streptococcus;sp._HMT_066:Streptococcus;australis
HMT098	Moraxella;nonliquefaciens	HMT098:HMT833	Moraxella;nonliquefaciens:Moraxella;catarrhalis
HMT099	Neisseria;macacae	HMT609:HMT764:HMT099:HMT682	Neisseria;flava:Neisseria;sicca:Neisseria;macacae:Neisseria;mucosa
HMT110	Parvimonas;sp._HMT_110	HMT393:HMT110	Parvimonas;sp._HMT_393:Parvimonas;sp._HMT_110
HMT116	Staphylococcus;capitis	HMT116:HMT567	Staphylococcus;capitis:Staphylococcus;caprae
HMT116	Staphylococcus;capitis	HMT116:HMT601	Staphylococcus;capitis:Staphylococcus;epidermidis
HMT132	Veillonellaceae_[G-1];bacterium_HMT_132	HMT150:HMT132	Veillonellaceae_[G-1];bacterium_HMT_150:Veillonellaceae_[G-1];bacterium_HMT_132
HMT138	Selenomonas;sp._HMT_138	HMT138:HMT892	Selenomonas;sp._HMT_138:Selenomonas;sp._HMT_892
HMT150	Veillonellaceae_[G-1];bacterium_HMT_150	HMT150:HMT132	Veillonellaceae_[G-1];bacterium_HMT_150:Veillonellaceae_[G-1];bacterium_HMT_132
HMT164	Catonella;sp._HMT_164	HMT165:HMT164	Catonella;morbi:Catonella;sp._HMT_164
HMT165	Catonella;morbi	HMT165:HMT164	Catonella;morbi:Catonella;sp._HMT_164
HMT244	Roseomonas;gilardii	HMT244:HMT245	Roseomonas;gilardii:Roseomonas;mucosa
HMT245	Roseomonas;mucosa	HMT244:HMT245	Roseomonas;gilardii:Roseomonas;mucosa
HMT292	Prevotella;sp._HMT_292	HMT300:HMT292	Prevotella;sp._HMT_300:Prevotella;sp._HMT_292
HMT300	Prevotella;sp._HMT_300	HMT300:HMT292	Prevotella;sp._HMT_300:Prevotella;sp._HMT_292
HMT393	Parvimonas;sp._HMT_393	HMT393:HMT110	Parvimonas;sp._HMT_393:Parvimonas;sp._HMT_110
HMT398	Streptococcus;oralis_subsp._dentisani_clade_398	HMT677:HMT423:HMT064:HMT398:HMT431:HMT638:HMT061:HMT707:HMT070:HMT058:HMT071	Streptococcus;mitis:Streptococcus;sp._HMT_423:Streptococcus;sp._HMT_064:Streptococcus;oralis_subsp._dentisani_clade_398:Streptococcus;infantis_clade_431:Streptococcus;infantis_clade_638:Streptococcus;sp._HMT_061:Streptococcus;oralis_subsp._oralis:Streptococcus;oralis_subsp._tigurinus_clade_070:Streptococcus;oralis_subsp._dentisani_clade_058:Streptococcus;oralis_subsp._tigurinus_clade_071
HMT411	Streptococcus;parasanguinis_clade_411	HMT411:HMT057	Streptococcus;parasanguinis_clade_411:Streptococcus;sp._HMT_057
HMT423	Streptococcus;sp._HMT_423	HMT677:HMT423:HMT064:HMT398:HMT431:HMT638:HMT061:HMT707:HMT070:HMT058:HMT071	Streptococcus;mitis:Streptococcus;sp._HMT_423:Streptococcus;sp._HMT_064:Streptococcus;oralis_subsp._dentisani_clade_398:Streptococcus;infantis_clade_431:Streptococcus;infantis_clade_638:Streptococcus;sp._HMT_061:Streptococcus;oralis_subsp._oralis:Streptococcus;oralis_subsp._tigurinus_clade_070:Streptococcus;oralis_subsp._dentisani_clade_058:Streptococcus;oralis_subsp._tigurinus_clade_071
HMT431	Streptococcus;infantis_clade_431	HMT677:HMT423:HMT064:HMT398:HMT431:HMT638:HMT061:HMT707:HMT070:HMT058:HMT071	Streptococcus;mitis:Streptococcus;sp._HMT_423:Streptococcus;sp._HMT_064:Streptococcus;oralis_subsp._dentisani_clade_398:Streptococcus;infantis_clade_431:Streptococcus;infantis_clade_638:Streptococcus;sp._HMT_061:Streptococcus;oralis_subsp._oralis:Streptococcus;oralis_subsp._tigurinus_clade_070:Streptococcus;oralis_subsp._dentisani_clade_058:Streptococcus;oralis_subsp._tigurinus_clade_071
HMT479	Selenomonas;sp._HMT_479	HMT479:HMT481:HMT639	Selenomonas;sp._HMT_479:Selenomonas;sp._HMT_481:Selenomonas;infelix
HMT481	Selenomonas;sp._HMT_481	HMT479:HMT481:HMT639	Selenomonas;sp._HMT_479:Selenomonas;sp._HMT_481:Selenomonas;infelix
HMT512	Aggregatibacter;sp._HMT_512	HMT762:HMT512	Aggregatibacter;segnis:Aggregatibacter;sp._HMT_512
HMT535	Haemophilus;aegyptius	HMT535:HMT641	Haemophilus;aegyptius:Haemophilus;influenzae
HMT559	Afipia;broomeae	HMT559:HMT597	Afipia;broomeae:Bradyrhizobium;elkanii
HMT565	Enterobacter;cancerogenus	HMT565:HMT634	Enterobacter;cancerogenus:Enterobacter;hormaechei
HMT567	Staphylococcus;caprae	HMT116:HMT567	Staphylococcus;capitis:Staphylococcus;caprae
HMT593	Mogibacterium;diversum	HMT593:HMT008:HMT691	Mogibacterium;diversum:Mogibacterium;vescum:Mogibacterium;neglectum
HMT597	Bradyrhizobium;elkanii	HMT559:HMT597	Afipia;broomeae:Bradyrhizobium;elkanii
HMT601	Staphylococcus;epidermidis	HMT116:HMT601	Staphylococcus;capitis:Staphylococcus;epidermidis
HMT609	Neisseria;flava	HMT609:HMT764:HMT099:HMT682	Neisseria;flava:Neisseria;sicca:Neisseria;macacae:Neisseria;mucosa
HMT634	Enterobacter;hormaechei	HMT565:HMT634	Enterobacter;cancerogenus:Enterobacter;hormaechei
HMT638	Streptococcus;infantis_clade_638	HMT677:HMT423:HMT064:HMT398:HMT431:HMT638:HMT061:HMT707:HMT070:HMT058:HMT071	Streptococcus;mitis:Streptococcus;sp._HMT_423:Streptococcus;sp._HMT_064:Streptococcus;oralis_subsp._dentisani_clade_398:Streptococcus;infantis_clade_431:Streptococcus;infantis_clade_638:Streptococcus;sp._HMT_061:Streptococcus;oralis_subsp._oralis:Streptococcus;oralis_subsp._tigurinus_clade_070:Streptococcus;oralis_subsp._dentisani_clade_058:Streptococcus;oralis_subsp._tigurinus_clade_071
HMT639	Selenomonas;infelix	HMT479:HMT481:HMT639	Selenomonas;sp._HMT_479:Selenomonas;sp._HMT_481:Selenomonas;infelix
HMT641	Haemophilus;influenzae	HMT535:HMT641	Haemophilus;aegyptius:Haemophilus;influenzae
HMT677	Streptococcus;mitis	HMT677:HMT423:HMT064:HMT398:HMT431:HMT638:HMT061:HMT707:HMT070:HMT058:HMT071	Streptococcus;mitis:Streptococcus;sp._HMT_423:Streptococcus;sp._HMT_064:Streptococcus;oralis_subsp._dentisani_clade_398:Streptococcus;infantis_clade_431:Streptococcus;infantis_clade_638:Streptococcus;sp._HMT_061:Streptococcus;oralis_subsp._oralis:Streptococcus;oralis_subsp._tigurinus_clade_070:Streptococcus;oralis_subsp._dentisani_clade_058:Streptococcus;oralis_subsp._tigurinus_clade_071
HMT682	Neisseria;mucosa	HMT609:HMT764:HMT099:HMT682	Neisseria;flava:Neisseria;sicca:Neisseria;macacae:Neisseria;mucosa
HMT691	Mogibacterium;neglectum	HMT593:HMT008:HMT691	Mogibacterium;diversum:Mogibacterium;vescum:Mogibacterium;neglectum
HMT707	Streptococcus;oralis_subsp._oralis	HMT677:HMT423:HMT064:HMT398:HMT431:HMT638:HMT061:HMT707:HMT070:HMT058:HMT071	Streptococcus;mitis:Streptococcus;sp._HMT_423:Streptococcus;sp._HMT_064:Streptococcus;oralis_subsp._dentisani_clade_398:Streptococcus;infantis_clade_431:Streptococcus;infantis_clade_638:Streptococcus;sp._HMT_061:Streptococcus;oralis_subsp._oralis:Streptococcus;oralis_subsp._tigurinus_clade_070:Streptococcus;oralis_subsp._dentisani_clade_058:Streptococcus;oralis_subsp._tigurinus_clade_071
HMT721	Streptococcus;parasanguinis_clade_721	HMT721:HMT066	Streptococcus;parasanguinis_clade_721:Streptococcus;sp._HMT_066
HMT738	Anaerococcus;prevotii	HMT738:HMT788	Anaerococcus;prevotii:Anaerococcus;tetradius
HMT748	Campylobacter;rectus	HMT748:HMT763	Campylobacter;rectus:Campylobacter;showae
HMT755	Streptococcus;salivarius	HMT755:HMT021	Streptococcus;salivarius:Streptococcus;vestibularis
HMT762	Aggregatibacter;segnis	HMT762:HMT512	Aggregatibacter;segnis:Aggregatibacter;sp._HMT_512
HMT763	Campylobacter;showae	HMT748:HMT763	Campylobacter;rectus:Campylobacter;showae
HMT764	Neisseria;sicca	HMT609:HMT764:HMT099:HMT682	Neisseria;flava:Neisseria;sicca:Neisseria;macacae:Neisseria;mucosa
HMT788	Anaerococcus;tetradius	HMT738:HMT788	Anaerococcus;prevotii:Anaerococcus;tetradius
HMT833	Moraxella;catarrhalis	HMT098:HMT833	Moraxella;nonliquefaciens:Moraxella;catarrhalis
HMT861	Lactobacillus;plantarum	HMT861:HMT883	Lactobacillus;plantarum:Lactobacillus;pentosus
HMT883	Lactobacillus;pentosus	HMT861:HMT883	Lactobacillus;plantarum:Lactobacillus;pentosus
HMT892	Selenomonas;sp._HMT_892	HMT138:HMT892	Selenomonas;sp._HMT_138:Selenomonas;sp._HMT_892
HMT945	Haemophilus;parahaemolyticus	HMT035:HMT945	Haemophilus;paraphrohaemolyticus:Haemophilus;parahaemolyticus

## Sheet: TableS3E
HMT	Genus;Species	Merged HMT at 99.5% identity across the V3-V4 region	Merged taxa at 99.5% identity across the V3-V4 region
HMT008	Mogibacterium;vescum	HMT008:HMT742	Mogibacterium;vescum:Mogibacterium;pumilum
HMT019	Corynebacterium;accolens	HMT019:HMT050	Corynebacterium;accolens:Corynebacterium;macginleyi
HMT021	Streptococcus;vestibularis	HMT021:HMT152	Streptococcus;thermophilus:Streptococcus;vestibularis
HMT029	Treponema;vincentii	HMT029:HMT230:HMT667	Treponema;medium:Treponema;vincentii:Treponema;sp._HMT_230
HMT030	Corynebacterium;afermentans	HMT030:HMT054:HMT835	Corynebacterium;pilbarense:Corynebacterium;mucifaciens:Corynebacterium;afermentans
HMT034	Corynebacterium;aurimucosum	HMT034:HMT053	Corynebacterium;aurimucosum:Corynebacterium;minutissimum
HMT035	Haemophilus;paraphrohaemolyticus	HMT035:HMT945	Haemophilus;paraphrohaemolyticus:Haemophilus;parahaemolyticus
HMT050	Corynebacterium;macginleyi	HMT019:HMT050	Corynebacterium;accolens:Corynebacterium;macginleyi
HMT051	Lactobacillus;vaginalis	HMT051:HMT938	Lactobacillus;vaginalis:Lactobacillus;reuteri_clade_938
HMT053	Corynebacterium;minutissimum	HMT034:HMT053	Corynebacterium;aurimucosum:Corynebacterium;minutissimum
HMT054	Corynebacterium;pilbarense	HMT030:HMT054:HMT341:HMT835	Corynebacterium;coyleae:Corynebacterium;pilbarense:Corynebacterium;mucifaciens:Corynebacterium;afermentans
HMT057	Streptococcus;sp._HMT_057	HMT057:HMT411	Streptococcus;parasanguinis_clade_411:Streptococcus;sp._HMT_057
HMT059	Corynebacterium;propinquum	HMT059:HMT060	Corynebacterium;propinquum:Corynebacterium;pseudodiphtheriticum
HMT060	Corynebacterium;pseudodiphtheriticum	HMT059:HMT060	Corynebacterium;propinquum:Corynebacterium;pseudodiphtheriticum
HMT066	Streptococcus;sp._HMT_066	HMT066:HMT073:HMT578:HMT721:HMT886	Streptococcus;parasanguinis_clade_721:Streptococcus;sp._HMT_066:Streptococcus;australis:Streptococcus;cristatus_clade_578:Streptococcus;cristatus_clade_886
HMT073	Streptococcus;australis	HMT066:HMT073:HMT578:HMT721:HMT886	Streptococcus;parasanguinis_clade_721:Streptococcus;sp._HMT_066:Streptococcus;australis:Streptococcus;cristatus_clade_578:Streptococcus;cristatus_clade_886
HMT074	Streptococcus;sp._HMT_074	HMT058:HMT061:HMT064:HMT070:HMT071:HMT074:HMT398:HMT423:HMT431:HMT638:HMT677:HMT707:HMT734	Streptococcus;pneumoniae:Streptococcus;mitis:Streptococcus;sp._HMT_423:Streptococcus;sp._HMT_064:Streptococcus;oralis_subsp._dentisani_clade_398:Streptococcus;infantis_clade_431:Streptococcus;infantis_clade_638:Streptococcus;sp._HMT_061:Streptococcus;sp._HMT_074:Streptococcus;oralis_subsp._oralis:Streptococcus;oralis_subsp._tigurinus_clade_070:Streptococcus;oralis_subsp._dentisani_clade_058:Strep…
HMT076	Staphylococcus;warneri	HMT076:HMT141	Staphylococcus;pasteuri:Staphylococcus;warneri
HMT082	Lachnoanaerobaculum;orale	HMT082:HMT494	Lachnoanaerobaculum;orale:Lachnoanaerobaculum;saburreum
HMT098	Moraxella;nonliquefaciens	HMT098:HMT833	Moraxella;nonliquefaciens:Moraxella;catarrhalis
HMT101	Neisseria;perflava	HMT101:HMT610	Neisseria;flavescens:Neisseria;perflava
HMT103	Peptostreptococcaceae_[XI][G-4];bacterium_HMT_103	HMT103:HMT369	Peptostreptococcaceae_[XI][G-4];bacterium_HMT_369:Peptostreptococcaceae_[XI][G-4];bacterium_HMT_103
HMT109	Peptoniphilus;harei	HMT109:HMT187	Peptoniphilus;harei:Peptoniphilus;sp._HMT_187
HMT110	Parvimonas;sp._HMT_110	HMT110:HMT111:HMT393	Parvimonas;micra:Parvimonas;sp._HMT_393:Parvimonas;sp._HMT_110
HMT116	Staphylococcus;capitis	HMT116:HMT117:HMT120:HMT567:HMT601	Staphylococcus;capitis:Staphylococcus;caprae:Staphylococcus;epidermidis:Staphylococcus;haemolyticus:Staphylococcus;cohnii
HMT117	Staphylococcus;cohnii	HMT116:HMT117:HMT601	Staphylococcus;capitis:Staphylococcus;epidermidis:Staphylococcus;cohnii
HMT120	Staphylococcus;haemolyticus	HMT116:HMT120:HMT601	Staphylococcus;capitis:Staphylococcus;epidermidis:Staphylococcus;haemolyticus
HMT127	Staphylococcus;hominis	HMT127:HMT128	Staphylococcus;hominis:Staphylococcus;lugdunensis
HMT128	Staphylococcus;lugdunensis	HMT127:HMT128	Staphylococcus;hominis:Staphylococcus;lugdunensis
HMT132	Veillonellaceae_[G-1];bacterium_HMT_132	HMT132:HMT150	Veillonellaceae_[G-1];bacterium_HMT_150:Veillonellaceae_[G-1];bacterium_HMT_132
HMT138	Selenomonas;sp._HMT_138	HMT138:HMT146	Selenomonas;sp._HMT_146:Selenomonas;sp._HMT_138
HMT141	Staphylococcus;pasteuri	HMT076:HMT141	Staphylococcus;pasteuri:Staphylococcus;warneri
HMT146	Selenomonas;sp._HMT_146	HMT138:HMT146:HMT892	Selenomonas;sp._HMT_146:Selenomonas;sp._HMT_138:Selenomonas;sp._HMT_892
HMT148	Veillonellaceae_[G-1];bacterium_HMT_148	HMT135:HMT148	Veillonellaceae_[G-1];bacterium_HMT_135:Veillonellaceae_[G-1];bacterium_HMT_148
HMT150	Veillonellaceae_[G-1];bacterium_HMT_150	HMT132:HMT150	Veillonellaceae_[G-1];bacterium_HMT_150:Veillonellaceae_[G-1];bacterium_HMT_132
HMT152	Streptococcus;thermophilus	HMT021:HMT152:HMT755	Streptococcus;thermophilus:Streptococcus;salivarius:Streptococcus;vestibularis
HMT164	Catonella;sp._HMT_164	HMT164:HMT165	Catonella;morbi:Catonella;sp._HMT_164
HMT165	Catonella;morbi	HMT164:HMT165	Catonella;morbi:Catonella;sp._HMT_164
HMT169	Actinomyces;sp._HMT_169	HMT169:HMT171:HMT175:HMT688	Actinomyces;sp._HMT_175:Actinomyces;sp._HMT_169:Actinomyces;sp._HMT_171:Actinomyces;viscosus
HMT170	Actinomyces;sp._HMT_170	HMT170:HMT849	Actinomyces;johnsonii:Actinomyces;sp._HMT_170
HMT172	Actinomyces;sp._HMT_172	HMT172:HMT180	Actinomyces;sp._HMT_180:Actinomyces;sp._HMT_172
HMT187	Peptoniphilus;sp._HMT_187	HMT109:HMT187	Peptoniphilus;harei:Peptoniphilus;sp._HMT_187
HMT189	Kocuria;sp._HMT_189	HMT189:HMT197	Kocuria;rhizophila:Kocuria;sp._HMT_189
HMT197	Kocuria;rhizophila	HMT189:HMT197	Kocuria;rhizophila:Kocuria;sp._HMT_189
HMT199	Atopobium;sp._HMT_199	HMT199:HMT750	Atopobium;rimae:Atopobium;sp._HMT_199
HMT202	Fusobacterium;nucleatum_subsp._polymorphum	HMT202:HMT203:HMT953	Fusobacterium;sp._HMT_203:Fusobacterium;nucleatum_subsp._polymorphum:Fusobacterium;hwasookii
HMT204	Fusobacterium;sp._HMT_204	HMT204:HMT689	Fusobacterium;naviforme:Fusobacterium;sp._HMT_204
HMT205	Fusobacterium;sp._HMT_205	HMT200:HMT205	Fusobacterium;nucleatum_subsp._vincentii:Fusobacterium;sp._HMT_205
HMT224	Leptotrichia;hofstadii	HMT224:HMT909	Leptotrichia;hofstadii:Leptotrichia;sp._HMT_909
HMT246	Treponema;sp._HMT_246	HMT246:HMT247	Treponema;sp._HMT_246:Treponema;sp._HMT_247
HMT247	Treponema;sp._HMT_247	HMT246:HMT247	Treponema;sp._HMT_246:Treponema;sp._HMT_247
HMT250	Treponema;sp._HMT_250	HMT250:HMT251:HMT517	Treponema;sp._HMT_517:Treponema;sp._HMT_250:Treponema;sp._HMT_251
HMT251	Treponema;sp._HMT_251	HMT250:HMT251:HMT517	Treponema;sp._HMT_517:Treponema;sp._HMT_250:Treponema;sp._HMT_251
HMT259	Haemophilus;sp._HMT_259	HMT259:HMT641:HMT851	Haemophilus;haemolyticus:Haemophilus;influenzae:Haemophilus;sp._HMT_259
HMT269	Treponema;sp._HMT_269	HMT269:HMT769	Treponema;socranskii:Treponema;sp._HMT_269
HMT284	Porphyromonas;sp._HMT_284	HMT283:HMT284	Porphyromonas;catoniae:Porphyromonas;sp._HMT_284
HMT292	Prevotella;sp._HMT_292	HMT292:HMT300	Prevotella;sp._HMT_300:Prevotella;sp._HMT_292
HMT294	Anaerococcus;sp._HMT_294	HMT294:HMT738:HMT788	Anaerococcus;prevotii:Anaerococcus;sp._HMT_294:Anaerococcus;tetradius
HMT323	Capnocytophaga;sp._HMT_323	HMT323:HMT380	Capnocytophaga;sp._HMT_323:Capnocytophaga;sp._HMT_380
HMT358	Fretibacterium;sp._HMT_358	HMT358:HMT359:HMT362	Fretibacterium;sp._HMT_362:Fretibacterium;sp._HMT_359:Fretibacterium;sp._HMT_358
HMT359	Fretibacterium;sp._HMT_359	HMT358:HMT359:HMT362	Fretibacterium;sp._HMT_362:Fretibacterium;sp._HMT_359:Fretibacterium;sp._HMT_358
HMT360	Fretibacterium;sp._HMT_360	HMT360:HMT362	Fretibacterium;sp._HMT_362:Fretibacterium;sp._HMT_360
HMT369	Peptostreptococcaceae_[XI][G-4];bacterium_HMT_369	HMT103:HMT369	Peptostreptococcaceae_[XI][G-4];bacterium_HMT_369:Peptostreptococcaceae_[XI][G-4];bacterium_HMT_103
HMT370	Fusobacterium;sp._HMT_370	HMT201:HMT203:HMT370:HMT953	Fusobacterium;sp._HMT_203:Fusobacterium;hwasookii:Fusobacterium;sp._HMT_370:Fusobacterium;periodonticum
HMT380	Capnocytophaga;sp._HMT_380	HMT323:HMT380	Capnocytophaga;sp._HMT_323:Capnocytophaga;sp._HMT_380
HMT393	Parvimonas;sp._HMT_393	HMT110:HMT111:HMT393	Parvimonas;micra:Parvimonas;sp._HMT_393:Parvimonas;sp._HMT_110
HMT411	Streptococcus;parasanguinis_clade_411	HMT057:HMT411:HMT767	Streptococcus;parasanguinis_clade_411:Streptococcus;sp._HMT_057:Streptococcus;sinensis
HMT419	Stomatobaculum;longum	HMT419:HMT910	Stomatobaculum;longum:Stomatobaculum;sp._HMT_910
HMT423	Streptococcus;sp._HMT_423	HMT074:HMT423:HMT734	Streptococcus;pneumoniae:Streptococcus;sp._HMT_423:Streptococcus;sp._HMT_074
HMT424	Lactobacillus;kisonensis	HMT424:HMT884	Lactobacillus;rapi:Lactobacillus;kisonensis
HMT459	Kingella;sp._HMT_459	HMT459:HMT932	Kingella;sp._HMT_932:Kingella;sp._HMT_459
HMT479	Selenomonas;sp._HMT_479	HMT126:HMT479:HMT481:HMT919	Selenomonas;sp._HMT_479:Selenomonas;sp._HMT_126:Selenomonas;sp._HMT_919:Selenomonas;sp._HMT_481
HMT481	Selenomonas;sp._HMT_481	HMT126:HMT479:HMT481:HMT639:HMT919	Selenomonas;sp._HMT_479:Selenomonas;sp._HMT_126:Selenomonas;sp._HMT_919:Selenomonas;sp._HMT_481:Selenomonas;infelix
HMT517	Treponema;sp._HMT_517	HMT250:HMT251:HMT517	Treponema;sp._HMT_517:Treponema;sp._HMT_250:Treponema;sp._HMT_251
HMT529	Lactobacillus;acidophilus	HMT529:HMT817	Lactobacillus;crispatus:Lactobacillus;acidophilus
HMT535	Haemophilus;aegyptius	HMT535:HMT641	Haemophilus;aegyptius:Haemophilus;influenzae
HMT543	Streptococcus;anginosus	HMT543:HMT644	Streptococcus;intermedius:Streptococcus;anginosus
HMT545	Aggregatibacter;aphrophilus	HMT545:HMT720	Aggregatibacter;aphrophilus:Aggregatibacter;paraphrophilus
HMT555	Gemella;bergeri	HMT555:HMT928	Gemella;bergeri:Gemella;sp._HMT_928
HMT563	Leptotrichia;buccalis	HMT225:HMT563	Leptotrichia;sp._HMT_225:Leptotrichia;buccalis
HMT565	Enterobacter;cancerogenus	HMT565:HMT731	Klebsiella;pneumoniae:Enterobacter;cancerogenus
HMT567	Staphylococcus;caprae	HMT116:HMT567:HMT601	Staphylococcus;capitis:Staphylococcus;caprae:Staphylococcus;epidermidis
HMT568	Lactobacillus;casei	HMT568:HMT716:HMT749	Lactobacillus;casei:Lactobacillus;rhamnosus:Lactobacillus;paracasei
HMT578	Streptococcus;cristatus_clade_578	HMT066:HMT073:HMT578:HMT721:HMT886	Streptococcus;parasanguinis_clade_721:Streptococcus;sp._HMT_066:Streptococcus;australis:Streptococcus;cristatus_clade_578:Streptococcus;cristatus_clade_886
HMT593	Mogibacterium;diversum	HMT593:HMT742	Mogibacterium;diversum:Mogibacterium;pumilum
HMT601	Staphylococcus;epidermidis	HMT116:HMT117:HMT120:HMT567:HMT601	Staphylococcus;capitis:Staphylococcus;caprae:Staphylococcus;epidermidis:Staphylococcus;haemolyticus:Staphylococcus;cohnii
HMT610	Neisseria;flavescens	HMT101:HMT610	Neisseria;flavescens:Neisseria;perflava
HMT626	Gemella;haemolysans	HMT626:HMT757	Gemella;haemolysans:Gemella;sanguinis
HMT634	Enterobacter;hormaechei	HMT634:HMT731	Klebsiella;pneumoniae:Enterobacter;hormaechei
HMT641	Haemophilus;influenzae	HMT259:HMT535:HMT641:HMT851	Haemophilus;haemolyticus:Haemophilus;aegyptius:Haemophilus;influenzae:Haemophilus;sp._HMT_259
HMT644	Streptococcus;intermedius	HMT543:HMT644	Streptococcus;intermedius:Streptococcus;anginosus
HMT667	Treponema;medium	HMT029:HMT230:HMT667	Treponema;medium:Treponema;vincentii:Treponema;sp._HMT_230
HMT669	Neisseria;meningitidis	HMT669:HMT737	Neisseria;polysaccharea:Neisseria;meningitidis
HMT671	Actinomyces;meyeri	HMT180:HMT671	Actinomyces;sp._HMT_180:Actinomyces;meyeri
HMT677	Streptococcus;mitis	HMT074:HMT677:HMT734	Streptococcus;pneumoniae:Streptococcus;mitis:Streptococcus;sp._HMT_074
HMT688	Actinomyces;viscosus	HMT169:HMT171:HMT688	Actinomyces;sp._HMT_169:Actinomyces;sp._HMT_171:Actinomyces;viscosus
HMT689	Fusobacterium;naviforme	HMT200:HMT204:HMT420:HMT689	Fusobacterium;nucleatum_subsp._vincentii:Fusobacterium;naviforme:Fusobacterium;sp._HMT_204:Fusobacterium;nucleatum_subsp._animalis
HMT698	Fusobacterium;nucleatum_subsp._nucleatum	HMT203:HMT698	Fusobacterium;nucleatum_subsp._nucleatum:Fusobacterium;sp._HMT_203
HMT716	Lactobacillus;paracasei	HMT568:HMT716:HMT749	Lactobacillus;casei:Lactobacillus;rhamnosus:Lactobacillus;paracasei
HMT720	Aggregatibacter;paraphrophilus	HMT545:HMT720	Aggregatibacter;aphrophilus:Aggregatibacter;paraphrophilus
HMT721	Streptococcus;parasanguinis_clade_721	HMT066:HMT073:HMT578:HMT721:HMT886	Streptococcus;parasanguinis_clade_721:Streptococcus;sp._HMT_066:Streptococcus;australis:Streptococcus;cristatus_clade_578:Streptococcus;cristatus_clade_886
HMT726	Centipeda;periodontii	HMT726:HMT919	Centipeda;periodontii:Selenomonas;sp._HMT_919
HMT728	Streptococcus;peroris	HMT728:HMT948	Streptococcus;peroris:Streptococcus;lactarius
HMT734	Streptococcus;pneumoniae	HMT058:HMT061:HMT064:HMT070:HMT071:HMT074:HMT398:HMT423:HMT431:HMT638:HMT677:HMT707:HMT734	Streptococcus;pneumoniae:Streptococcus;mitis:Streptococcus;sp._HMT_423:Streptococcus;sp._HMT_064:Streptococcus;oralis_subsp._dentisani_clade_398:Streptococcus;infantis_clade_431:Streptococcus;infantis_clade_638:Streptococcus;sp._HMT_061:Streptococcus;sp._HMT_074:Streptococcus;oralis_subsp._oralis:Streptococcus;oralis_subsp._tigurinus_clade_070:Streptococcus;oralis_subsp._dentisani_clade_058:Strep…
HMT737	Neisseria;polysaccharea	HMT669:HMT737	Neisseria;polysaccharea:Neisseria;meningitidis
HMT738	Anaerococcus;prevotii	HMT294:HMT738	Anaerococcus;prevotii:Anaerococcus;sp._HMT_294
HMT742	Mogibacterium;pumilum	HMT008:HMT593:HMT691:HMT742	Mogibacterium;diversum:Mogibacterium;vescum:Mogibacterium;neglectum:Mogibacterium;pumilum
HMT749	Lactobacillus;rhamnosus	HMT568:HMT716:HMT749	Lactobacillus;casei:Lactobacillus;rhamnosus:Lactobacillus;paracasei
HMT750	Atopobium;rimae	HMT199:HMT750	Atopobium;rimae:Atopobium;sp._HMT_199
HMT755	Streptococcus;salivarius	HMT152:HMT755	Streptococcus;thermophilus:Streptococcus;salivarius
HMT757	Gemella;sanguinis	HMT626:HMT757	Gemella;haemolysans:Gemella;sanguinis
HMT767	Streptococcus;sinensis	HMT411:HMT767	Streptococcus;parasanguinis_clade_411:Streptococcus;sinensis
HMT788	Anaerococcus;tetradius	HMT294:HMT788	Anaerococcus;sp._HMT_294:Anaerococcus;tetradius
HMT817	Lactobacillus;crispatus	HMT461:HMT529:HMT817	Lactobacillus;ultunensis:Lactobacillus;crispatus:Lactobacillus;acidophilus
HMT833	Moraxella;catarrhalis	HMT098:HMT833	Moraxella;nonliquefaciens:Moraxella;catarrhalis
HMT835	Corynebacterium;mucifaciens	HMT030:HMT054:HMT835	Corynebacterium;pilbarense:Corynebacterium;mucifaciens:Corynebacterium;afermentans
HMT849	Actinomyces;johnsonii	HMT170:HMT171:HMT849	Actinomyces;sp._HMT_171:Actinomyces;johnsonii:Actinomyces;sp._HMT_170
HMT851	Haemophilus;haemolyticus	HMT259:HMT641:HMT851	Haemophilus;haemolyticus:Haemophilus;influenzae:Haemophilus;sp._HMT_259
HMT864	Capnocytophaga;sp._HMT_864	HMT336:HMT864	Capnocytophaga;sp._HMT_864:Capnocytophaga;sp._HMT_336
HMT881	Lactobacillus;buchneri	HMT881:HMT884	Lactobacillus;rapi:Lactobacillus;buchneri
HMT884	Lactobacillus;rapi	HMT424:HMT881:HMT884	Lactobacillus;rapi:Lactobacillus;kisonensis:Lactobacillus;buchneri
HMT886	Streptococcus;cristatus_clade_886	HMT066:HMT073:HMT578:HMT721:HMT886	Streptococcus;parasanguinis_clade_721:Streptococcus;sp._HMT_066:Streptococcus;australis:Streptococcus;cristatus_clade_578:Streptococcus;cristatus_clade_886
HMT887	Veillonella;denticariosi	HMT161:HMT887	Veillonella;parvula:Veillonella;denticariosi
HMT892	Selenomonas;sp._HMT_892	HMT146:HMT892	Selenomonas;sp._HMT_146:Selenomonas;sp._HMT_892
HMT903	Capnocytophaga;sp._HMT_903	HMT412:HMT903	Capnocytophaga;sp._HMT_412:Capnocytophaga;sp._HMT_903
HMT909	Leptotrichia;sp._HMT_909	HMT224:HMT909	Leptotrichia;hofstadii:Leptotrichia;sp._HMT_909
HMT910	Stomatobaculum;sp._HMT_910	HMT419:HMT910	Stomatobaculum;longum:Stomatobaculum;sp._HMT_910
HMT913	Alloprevotella;sp._HMT_913	HMT912:HMT913	Alloprevotella;sp._HMT_912:Alloprevotella;sp._HMT_913
HMT928	Gemella;sp._HMT_928	HMT555:HMT928	Gemella;bergeri:Gemella;sp._HMT_928
HMT932	Kingella;sp._HMT_932	HMT459:HMT932	Kingella;sp._HMT_932:Kingella;sp._HMT_459
HMT936	Selenomonas;sp._HMT_936	HMT126:HMT936	Selenomonas;sp._HMT_126:Selenomonas;sp._HMT_936
HMT938	Lactobacillus;reuteri_clade_938	HMT051:HMT938	Lactobacillus;vaginalis:Lactobacillus;reuteri_clade_938
HMT945	Haemophilus;parahaemolyticus	HMT035:HMT945	Haemophilus;paraphrohaemolyticus:Haemophilus;parahaemolyticus
HMT948	Streptococcus;lactarius	HMT728:HMT948	Streptococcus;peroris:Streptococcus;lactarius
HMT953	Fusobacterium;hwasookii	HMT202:HMT203:HMT370:HMT953	Fusobacterium;sp._HMT_203:Fusobacterium;nucleatum_subsp._polymorphum:Fusobacterium;hwasookii:Fusobacterium;sp._HMT_370
HMT230	Treponema;vincentii	HMT029:HMT230:HMT667	Treponema;medium:Treponema;vincentii:Treponema;sp._HMT_230
HMT341	Corynebacterium;pilbarense	HMT030:HMT054:HMT341:HMT835	Corynebacterium;coyleae:Corynebacterium;pilbarense:Corynebacterium;mucifaciens:Corynebacterium;afermentans
HMT058	Streptococcus;sp._HMT_074	HMT058:HMT061:HMT064:HMT070:HMT071:HMT074:HMT398:HMT423:HMT431:HMT638:HMT677:HMT707:HMT734	Streptococcus;pneumoniae:Streptococcus;mitis:Streptococcus;sp._HMT_423:Streptococcus;sp._HMT_064:Streptococcus;oralis_subsp._dentisani_clade_398:Streptococcus;infantis_clade_431:Streptococcus;infantis_clade_638:Streptococcus;sp._HMT_061:Streptococcus;sp._HMT_074:Streptococcus;oralis_subsp._oralis:Streptococcus;oralis_subsp._tigurinus_clade_070:Streptococcus;oralis_subsp._dentisani_clade_058:Strep…
HMT061	Streptococcus;sp._HMT_074	HMT058:HMT061:HMT064:HMT070:HMT071:HMT074:HMT398:HMT423:HMT431:HMT638:HMT677:HMT707:HMT734	Streptococcus;pneumoniae:Streptococcus;mitis:Streptococcus;sp._HMT_423:Streptococcus;sp._HMT_064:Streptococcus;oralis_subsp._dentisani_clade_398:Streptococcus;infantis_clade_431:Streptococcus;infantis_clade_638:Streptococcus;sp._HMT_061:Streptococcus;sp._HMT_074:Streptococcus;oralis_subsp._oralis:Streptococcus;oralis_subsp._tigurinus_clade_070:Streptococcus;oralis_subsp._dentisani_clade_058:Strep…
HMT064	Streptococcus;sp._HMT_074	HMT058:HMT061:HMT064:HMT070:HMT071:HMT074:HMT398:HMT423:HMT431:HMT638:HMT677:HMT707:HMT734	Streptococcus;pneumoniae:Streptococcus;mitis:Streptococcus;sp._HMT_423:Streptococcus;sp._HMT_064:Streptococcus;oralis_subsp._dentisani_clade_398:Streptococcus;infantis_clade_431:Streptococcus;infantis_clade_638:Streptococcus;sp._HMT_061:Streptococcus;sp._HMT_074:Streptococcus;oralis_subsp._oralis:Streptococcus;oralis_subsp._tigurinus_clade_070:Streptococcus;oralis_subsp._dentisani_clade_058:Strep…
HMT070	Streptococcus;sp._HMT_074	HMT058:HMT061:HMT064:HMT070:HMT071:HMT074:HMT398:HMT423:HMT431:HMT638:HMT677:HMT707:HMT734	Streptococcus;pneumoniae:Streptococcus;mitis:Streptococcus;sp._HMT_423:Streptococcus;sp._HMT_064:Streptococcus;oralis_subsp._dentisani_clade_398:Streptococcus;infantis_clade_431:Streptococcus;infantis_clade_638:Streptococcus;sp._HMT_061:Streptococcus;sp._HMT_074:Streptococcus;oralis_subsp._oralis:Streptococcus;oralis_subsp._tigurinus_clade_070:Streptococcus;oralis_subsp._dentisani_clade_058:Strep…
HMT071	Streptococcus;sp._HMT_074	HMT058:HMT061:HMT064:HMT070:HMT071:HMT074:HMT398:HMT423:HMT431:HMT638:HMT677:HMT707:HMT734	Streptococcus;pneumoniae:Streptococcus;mitis:Streptococcus;sp._HMT_423:Streptococcus;sp._HMT_064:Streptococcus;oralis_subsp._dentisani_clade_398:Streptococcus;infantis_clade_431:Streptococcus;infantis_clade_638:Streptococcus;sp._HMT_061:Streptococcus;sp._HMT_074:Streptococcus;oralis_subsp._oralis:Streptococcus;oralis_subsp._tigurinus_clade_070:Streptococcus;oralis_subsp._dentisani_clade_058:Strep…
HMT398	Streptococcus;sp._HMT_074	HMT058:HMT061:HMT064:HMT070:HMT071:HMT074:HMT398:HMT423:HMT431:HMT638:HMT677:HMT707:HMT734	Streptococcus;pneumoniae:Streptococcus;mitis:Streptococcus;sp._HMT_423:Streptococcus;sp._HMT_064:Streptococcus;oralis_subsp._dentisani_clade_398:Streptococcus;infantis_clade_431:Streptococcus;infantis_clade_638:Streptococcus;sp._HMT_061:Streptococcus;sp._HMT_074:Streptococcus;oralis_subsp._oralis:Streptococcus;oralis_subsp._tigurinus_clade_070:Streptococcus;oralis_subsp._dentisani_clade_058:Strep…
HMT431	Streptococcus;sp._HMT_074	HMT058:HMT061:HMT064:HMT070:HMT071:HMT074:HMT398:HMT423:HMT431:HMT638:HMT677:HMT707:HMT734	Streptococcus;pneumoniae:Streptococcus;mitis:Streptococcus;sp._HMT_423:Streptococcus;sp._HMT_064:Streptococcus;oralis_subsp._dentisani_clade_398:Streptococcus;infantis_clade_431:Streptococcus;infantis_clade_638:Streptococcus;sp._HMT_061:Streptococcus;sp._HMT_074:Streptococcus;oralis_subsp._oralis:Streptococcus;oralis_subsp._tigurinus_clade_070:Streptococcus;oralis_subsp._dentisani_clade_058:Strep…
HMT638	Streptococcus;sp._HMT_074	HMT058:HMT061:HMT064:HMT070:HMT071:HMT074:HMT398:HMT423:HMT431:HMT638:HMT677:HMT707:HMT734	Streptococcus;pneumoniae:Streptococcus;mitis:Streptococcus;sp._HMT_423:Streptococcus;sp._HMT_064:Streptococcus;oralis_subsp._dentisani_clade_398:Streptococcus;infantis_clade_431:Streptococcus;infantis_clade_638:Streptococcus;sp._HMT_061:Streptococcus;sp._HMT_074:Streptococcus;oralis_subsp._oralis:Streptococcus;oralis_subsp._tigurinus_clade_070:Streptococcus;oralis_subsp._dentisani_clade_058:Strep…
HMT707	Streptococcus;sp._HMT_074	HMT058:HMT061:HMT064:HMT070:HMT071:HMT074:HMT398:HMT423:HMT431:HMT638:HMT677:HMT707:HMT734	Streptococcus;pneumoniae:Streptococcus;mitis:Streptococcus;sp._HMT_423:Streptococcus;sp._HMT_064:Streptococcus;oralis_subsp._dentisani_clade_398:Streptococcus;infantis_clade_431:Streptococcus;infantis_clade_638:Streptococcus;sp._HMT_061:Streptococcus;sp._HMT_074:Streptococcus;oralis_subsp._oralis:Streptococcus;oralis_subsp._tigurinus_clade_070:Streptococcus;oralis_subsp._dentisani_clade_058:Strep…
HMT494	Lachnoanaerobaculum;orale	HMT082:HMT494	Lachnoanaerobaculum;orale:Lachnoanaerobaculum;saburreum
HMT111	Parvimonas;sp._HMT_110	HMT110:HMT111:HMT393	Parvimonas;micra:Parvimonas;sp._HMT_393:Parvimonas;sp._HMT_110
HMT135	Veillonellaceae_[G-1];bacterium_HMT_148	HMT135:HMT148	Veillonellaceae_[G-1];bacterium_HMT_135:Veillonellaceae_[G-1];bacterium_HMT_148
HMT171	Actinomyces;sp._HMT_169	HMT169:HMT171:HMT175:HMT688	Actinomyces;sp._HMT_175:Actinomyces;sp._HMT_169:Actinomyces;sp._HMT_171:Actinomyces;viscosus
HMT175	Actinomyces;sp._HMT_169	HMT169:HMT171:HMT175:HMT688	Actinomyces;sp._HMT_175:Actinomyces;sp._HMT_169:Actinomyces;sp._HMT_171:Actinomyces;viscosus
HMT180	Actinomyces;sp._HMT_172	HMT172:HMT180	Actinomyces;sp._HMT_180:Actinomyces;sp._HMT_172
HMT203	Fusobacterium;nucleatum_subsp._polymorphum	HMT202:HMT203:HMT953	Fusobacterium;sp._HMT_203:Fusobacterium;nucleatum_subsp._polymorphum:Fusobacterium;hwasookii
HMT200	Fusobacterium;sp._HMT_205	HMT200:HMT205	Fusobacterium;nucleatum_subsp._vincentii:Fusobacterium;sp._HMT_205
HMT769	Treponema;sp._HMT_269	HMT269:HMT769	Treponema;socranskii:Treponema;sp._HMT_269
HMT283	Porphyromonas;sp._HMT_284	HMT283:HMT284	Porphyromonas;catoniae:Porphyromonas;sp._HMT_284
HMT300	Prevotella;sp._HMT_292	HMT292:HMT300	Prevotella;sp._HMT_300:Prevotella;sp._HMT_292
HMT362	Fretibacterium;sp._HMT_358	HMT358:HMT359:HMT362	Fretibacterium;sp._HMT_362:Fretibacterium;sp._HMT_359:Fretibacterium;sp._HMT_358
HMT362	Fretibacterium;sp._HMT_359	HMT358:HMT359:HMT362	Fretibacterium;sp._HMT_362:Fretibacterium;sp._HMT_359:Fretibacterium;sp._HMT_358
HMT362	Fretibacterium;sp._HMT_360	HMT360:HMT362	Fretibacterium;sp._HMT_362:Fretibacterium;sp._HMT_360
HMT201	Fusobacterium;sp._HMT_370	HMT201:HMT203:HMT370:HMT953	Fusobacterium;sp._HMT_203:Fusobacterium;hwasookii:Fusobacterium;sp._HMT_370:Fusobacterium;periodonticum
HMT203	Fusobacterium;sp._HMT_370	HMT201:HMT203:HMT370:HMT953	Fusobacterium;sp._HMT_203:Fusobacterium;hwasookii:Fusobacterium;sp._HMT_370:Fusobacterium;periodonticum
HMT111	Parvimonas;sp._HMT_393	HMT110:HMT111:HMT393	Parvimonas;micra:Parvimonas;sp._HMT_393:Parvimonas;sp._HMT_110
HMT126	Selenomonas;sp._HMT_479	HMT126:HMT479:HMT481:HMT919	Selenomonas;sp._HMT_479:Selenomonas;sp._HMT_126:Selenomonas;sp._HMT_919:Selenomonas;sp._HMT_481
HMT919	Selenomonas;sp._HMT_479	HMT126:HMT479:HMT481:HMT919	Selenomonas;sp._HMT_479:Selenomonas;sp._HMT_126:Selenomonas;sp._HMT_919:Selenomonas;sp._HMT_481
HMT126	Selenomonas;sp._HMT_481	HMT126:HMT479:HMT481:HMT639:HMT919	Selenomonas;sp._HMT_479:Selenomonas;sp._HMT_126:Selenomonas;sp._HMT_919:Selenomonas;sp._HMT_481:Selenomonas;infelix
HMT639	Selenomonas;sp._HMT_481	HMT126:HMT479:HMT481:HMT639:HMT919	Selenomonas;sp._HMT_479:Selenomonas;sp._HMT_126:Selenomonas;sp._HMT_919:Selenomonas;sp._HMT_481:Selenomonas;infelix
HMT919	Selenomonas;sp._HMT_481	HMT126:HMT479:HMT481:HMT639:HMT919	Selenomonas;sp._HMT_479:Selenomonas;sp._HMT_126:Selenomonas;sp._HMT_919:Selenomonas;sp._HMT_481:Selenomonas;infelix
HMT225	Leptotrichia;buccalis	HMT225:HMT563	Leptotrichia;sp._HMT_225:Leptotrichia;buccalis
HMT731	Enterobacter;cancerogenus	HMT565:HMT731	Klebsiella;pneumoniae:Enterobacter;cancerogenus
HMT731	Enterobacter;hormaechei	HMT634:HMT731	Klebsiella;pneumoniae:Enterobacter;hormaechei
HMT230	Treponema;medium	HMT029:HMT230:HMT667	Treponema;medium:Treponema;vincentii:Treponema;sp._HMT_230
HMT180	Actinomyces;meyeri	HMT180:HMT671	Actinomyces;sp._HMT_180:Actinomyces;meyeri
HMT171	Actinomyces;viscosus	HMT169:HMT171:HMT688	Actinomyces;sp._HMT_169:Actinomyces;sp._HMT_171:Actinomyces;viscosus
HMT200	Fusobacterium;naviforme	HMT200:HMT204:HMT420:HMT689	Fusobacterium;nucleatum_subsp._vincentii:Fusobacterium;naviforme:Fusobacterium;sp._HMT_204:Fusobacterium;nucleatum_subsp._animalis
HMT420	Fusobacterium;naviforme	HMT200:HMT204:HMT420:HMT689	Fusobacterium;nucleatum_subsp._vincentii:Fusobacterium;naviforme:Fusobacterium;sp._HMT_204:Fusobacterium;nucleatum_subsp._animalis
HMT203	Fusobacterium;nucleatum_subsp._nucleatum	HMT203:HMT698	Fusobacterium;nucleatum_subsp._nucleatum:Fusobacterium;sp._HMT_203
HMT919	Centipeda;periodontii	HMT726:HMT919	Centipeda;periodontii:Selenomonas;sp._HMT_919
HMT058	Streptococcus;pneumoniae	HMT058:HMT061:HMT064:HMT070:HMT071:HMT074:HMT398:HMT423:HMT431:HMT638:HMT677:HMT707:HMT734	Streptococcus;pneumoniae:Streptococcus;mitis:Streptococcus;sp._HMT_423:Streptococcus;sp._HMT_064:Streptococcus;oralis_subsp._dentisani_clade_398:Streptococcus;infantis_clade_431:Streptococcus;infantis_clade_638:Streptococcus;sp._HMT_061:Streptococcus;sp._HMT_074:Streptococcus;oralis_subsp._oralis:Streptococcus;oralis_subsp._tigurinus_clade_070:Streptococcus;oralis_subsp._dentisani_clade_058:Strep…
HMT061	Streptococcus;pneumoniae	HMT058:HMT061:HMT064:HMT070:HMT071:HMT074:HMT398:HMT423:HMT431:HMT638:HMT677:HMT707:HMT734	Streptococcus;pneumoniae:Streptococcus;mitis:Streptococcus;sp._HMT_423:Streptococcus;sp._HMT_064:Streptococcus;oralis_subsp._dentisani_clade_398:Streptococcus;infantis_clade_431:Streptococcus;infantis_clade_638:Streptococcus;sp._HMT_061:Streptococcus;sp._HMT_074:Streptococcus;oralis_subsp._oralis:Streptococcus;oralis_subsp._tigurinus_clade_070:Streptococcus;oralis_subsp._dentisani_clade_058:Strep…
HMT064	Streptococcus;pneumoniae	HMT058:HMT061:HMT064:HMT070:HMT071:HMT074:HMT398:HMT423:HMT431:HMT638:HMT677:HMT707:HMT734	Streptococcus;pneumoniae:Streptococcus;mitis:Streptococcus;sp._HMT_423:Streptococcus;sp._HMT_064:Streptococcus;oralis_subsp._dentisani_clade_398:Streptococcus;infantis_clade_431:Streptococcus;infantis_clade_638:Streptococcus;sp._HMT_061:Streptococcus;sp._HMT_074:Streptococcus;oralis_subsp._oralis:Streptococcus;oralis_subsp._tigurinus_clade_070:Streptococcus;oralis_subsp._dentisani_clade_058:Strep…
HMT070	Streptococcus;pneumoniae	HMT058:HMT061:HMT064:HMT070:HMT071:HMT074:HMT398:HMT423:HMT431:HMT638:HMT677:HMT707:HMT734	Streptococcus;pneumoniae:Streptococcus;mitis:Streptococcus;sp._HMT_423:Streptococcus;sp._HMT_064:Streptococcus;oralis_subsp._dentisani_clade_398:Streptococcus;infantis_clade_431:Streptococcus;infantis_clade_638:Streptococcus;sp._HMT_061:Streptococcus;sp._HMT_074:Streptococcus;oralis_subsp._oralis:Streptococcus;oralis_subsp._tigurinus_clade_070:Streptococcus;oralis_subsp._dentisani_clade_058:Strep…
HMT071	Streptococcus;pneumoniae	HMT058:HMT061:HMT064:HMT070:HMT071:HMT074:HMT398:HMT423:HMT431:HMT638:HMT677:HMT707:HMT734	Streptococcus;pneumoniae:Streptococcus;mitis:Streptococcus;sp._HMT_423:Streptococcus;sp._HMT_064:Streptococcus;oralis_subsp._dentisani_clade_398:Streptococcus;infantis_clade_431:Streptococcus;infantis_clade_638:Streptococcus;sp._HMT_061:Streptococcus;sp._HMT_074:Streptococcus;oralis_subsp._oralis:Streptococcus;oralis_subsp._tigurinus_clade_070:Streptococcus;oralis_subsp._dentisani_clade_058:Strep…
HMT398	Streptococcus;pneumoniae	HMT058:HMT061:HMT064:HMT070:HMT071:HMT074:HMT398:HMT423:HMT431:HMT638:HMT677:HMT707:HMT734	Streptococcus;pneumoniae:Streptococcus;mitis:Streptococcus;sp._HMT_423:Streptococcus;sp._HMT_064:Streptococcus;oralis_subsp._dentisani_clade_398:Streptococcus;infantis_clade_431:Streptococcus;infantis_clade_638:Streptococcus;sp._HMT_061:Streptococcus;sp._HMT_074:Streptococcus;oralis_subsp._oralis:Streptococcus;oralis_subsp._tigurinus_clade_070:Streptococcus;oralis_subsp._dentisani_clade_058:Strep…
HMT431	Streptococcus;pneumoniae	HMT058:HMT061:HMT064:HMT070:HMT071:HMT074:HMT398:HMT423:HMT431:HMT638:HMT677:HMT707:HMT734	Streptococcus;pneumoniae:Streptococcus;mitis:Streptococcus;sp._HMT_423:Streptococcus;sp._HMT_064:Streptococcus;oralis_subsp._dentisani_clade_398:Streptococcus;infantis_clade_431:Streptococcus;infantis_clade_638:Streptococcus;sp._HMT_061:Streptococcus;sp._HMT_074:Streptococcus;oralis_subsp._oralis:Streptococcus;oralis_subsp._tigurinus_clade_070:Streptococcus;oralis_subsp._dentisani_clade_058:Strep…
HMT638	Streptococcus;pneumoniae	HMT058:HMT061:HMT064:HMT070:HMT071:HMT074:HMT398:HMT423:HMT431:HMT638:HMT677:HMT707:HMT734	Streptococcus;pneumoniae:Streptococcus;mitis:Streptococcus;sp._HMT_423:Streptococcus;sp._HMT_064:Streptococcus;oralis_subsp._dentisani_clade_398:Streptococcus;infantis_clade_431:Streptococcus;infantis_clade_638:Streptococcus;sp._HMT_061:Streptococcus;sp._HMT_074:Streptococcus;oralis_subsp._oralis:Streptococcus;oralis_subsp._tigurinus_clade_070:Streptococcus;oralis_subsp._dentisani_clade_058:Strep…
HMT707	Streptococcus;pneumoniae	HMT058:HMT061:HMT064:HMT070:HMT071:HMT074:HMT398:HMT423:HMT431:HMT638:HMT677:HMT707:HMT734	Streptococcus;pneumoniae:Streptococcus;mitis:Streptococcus;sp._HMT_423:Streptococcus;sp._HMT_064:Streptococcus;oralis_subsp._dentisani_clade_398:Streptococcus;infantis_clade_431:Streptococcus;infantis_clade_638:Streptococcus;sp._HMT_061:Streptococcus;sp._HMT_074:Streptococcus;oralis_subsp._oralis:Streptococcus;oralis_subsp._tigurinus_clade_070:Streptococcus;oralis_subsp._dentisani_clade_058:Strep…
HMT691	Mogibacterium;pumilum	HMT008:HMT593:HMT691:HMT742	Mogibacterium;diversum:Mogibacterium;vescum:Mogibacterium;neglectum:Mogibacterium;pumilum
HMT461	Lactobacillus;crispatus	HMT461:HMT529:HMT817	Lactobacillus;ultunensis:Lactobacillus;crispatus:Lactobacillus;acidophilus
HMT171	Actinomyces;johnsonii	HMT170:HMT171:HMT849	Actinomyces;sp._HMT_171:Actinomyces;johnsonii:Actinomyces;sp._HMT_170
HMT336	Capnocytophaga;sp._HMT_864	HMT336:HMT864	Capnocytophaga;sp._HMT_864:Capnocytophaga;sp._HMT_336
HMT161	Veillonella;denticariosi	HMT161:HMT887	Veillonella;parvula:Veillonella;denticariosi
HMT412	Capnocytophaga;sp._HMT_903	HMT412:HMT903	Capnocytophaga;sp._HMT_412:Capnocytophaga;sp._HMT_903
HMT912	Alloprevotella;sp._HMT_913	HMT912:HMT913	Alloprevotella;sp._HMT_912:Alloprevotella;sp._HMT_913
HMT126	Selenomonas;sp._HMT_936	HMT126:HMT936	Selenomonas;sp._HMT_126:Selenomonas;sp._HMT_936
HMT203	Fusobacterium;hwasookii	HMT202:HMT203:HMT370:HMT953	Fusobacterium;sp._HMT_203:Fusobacterium;nucleatum_subsp._polymorphum:Fusobacterium;hwasookii:Fusobacterium;sp._HMT_370

## Sheet: TableS3F
HMT	Genus;Species	Merged HMT at 99% identity across the V3-V4 region	Merged taxa at 99% identity across the V3-V4 region
HMT003	Sphingomonas;echinoides	HMT003:HMT004	Sphingomonas;echinoides:Sphingomonas;sp._HMT_004
HMT004	Sphingomonas;sp._HMT_004	HMT003:HMT004	Sphingomonas;echinoides:Sphingomonas;sp._HMT_004
HMT008	Mogibacterium;vescum	HMT008:HMT042:HMT742	Mogibacterium;vescum:Mogibacterium;pumilum:Mogibacterium;timidum
HMT019	Corynebacterium;accolens	HMT019:HMT050:HMT077	Corynebacterium;accolens:Corynebacterium;macginleyi:Corynebacterium;tuberculostearicum
HMT021	Streptococcus;vestibularis	HMT021:HMT152	Streptococcus;thermophilus:Streptococcus;vestibularis
HMT024	Schlegelella;thermodepolymerans	HMT024:HMT026	Schlegelella;thermodepolymerans:Schlegelella;aquatica
HMT025	Leptothrix;sp._HMT_025	HMT025:HMT266	Leptothrix;sp._HMT_266:Leptothrix;sp._HMT_025
HMT026	Schlegelella;aquatica	HMT024:HMT026	Schlegelella;thermodepolymerans:Schlegelella;aquatica
HMT029	Treponema;vincentii	HMT029:HMT230:HMT231:HMT236:HMT667	Treponema;medium:Treponema;sp._HMT_231:Treponema;vincentii:Treponema;sp._HMT_230:Treponema;sp._HMT_236
HMT030	Corynebacterium;afermentans	HMT030:HMT054:HMT341:HMT835	Corynebacterium;coyleae:Corynebacterium;pilbarense:Corynebacterium;mucifaciens:Corynebacterium;afermentans
HMT034	Corynebacterium;aurimucosum	HMT034:HMT053	Corynebacterium;aurimucosum:Corynebacterium;minutissimum
HMT035	Haemophilus;paraphrohaemolyticus	HMT035:HMT945	Haemophilus;paraphrohaemolyticus:Haemophilus;parahaemolyticus
HMT042	Mogibacterium;timidum	HMT008:HMT042:HMT593:HMT691	Mogibacterium;diversum:Mogibacterium;vescum:Mogibacterium;neglectum:Mogibacterium;timidum
HMT050	Corynebacterium;macginleyi	HMT019:HMT050:HMT077	Corynebacterium;accolens:Corynebacterium;macginleyi:Corynebacterium;tuberculostearicum
HMT051	Lactobacillus;vaginalis	HMT051:HMT709:HMT938	Lactobacillus;oris:Lactobacillus;vaginalis:Lactobacillus;reuteri_clade_938
HMT053	Corynebacterium;minutissimum	HMT034:HMT053	Corynebacterium;aurimucosum:Corynebacterium;minutissimum
HMT054	Corynebacterium;pilbarense	HMT030:HMT054:HMT341:HMT835	Corynebacterium;coyleae:Corynebacterium;pilbarense:Corynebacterium;mucifaciens:Corynebacterium;afermentans
HMT056	Streptococcus;sp._HMT_056	HMT056:HMT057:HMT411:HMT758:HMT767	Streptococcus;sanguinis:Streptococcus;parasanguinis_clade_411:Streptococcus;sp._HMT_057:Streptococcus;sp._HMT_056:Streptococcus;sinensis
HMT057	Streptococcus;sp._HMT_057	HMT056:HMT057:HMT411:HMT728:HMT767	Streptococcus;parasanguinis_clade_411:Streptococcus;sp._HMT_057:Streptococcus;peroris:Streptococcus;sp._HMT_056:Streptococcus;sinensis
HMT059	Corynebacterium;propinquum	HMT059:HMT060	Corynebacterium;propinquum:Corynebacterium;pseudodiphtheriticum
HMT060	Corynebacterium;pseudodiphtheriticum	HMT059:HMT060	Corynebacterium;propinquum:Corynebacterium;pseudodiphtheriticum
HMT062	Corynebacterium;simulans	HMT062:HMT072	Corynebacterium;simulans:Corynebacterium;striatum
HMT066	Streptococcus;sp._HMT_066	HMT066:HMT073:HMT074:HMT578:HMT622:HMT721:HMT886	Streptococcus;sp._HMT_074:Streptococcus;parasanguinis_clade_721:Streptococcus;sp._HMT_066:Streptococcus;australis:Streptococcus;cristatus_clade_578:Streptococcus;gordonii:Streptococcus;cristatus_clade_886
HMT072	Corynebacterium;striatum	HMT062:HMT072	Corynebacterium;simulans:Corynebacterium;striatum
HMT073	Streptococcus;australis	HMT066:HMT073:HMT074:HMT578:HMT622:HMT721:HMT886	Streptococcus;sp._HMT_074:Streptococcus;parasanguinis_clade_721:Streptococcus;sp._HMT_066:Streptococcus;australis:Streptococcus;cristatus_clade_578:Streptococcus;gordonii:Streptococcus;cristatus_clade_886
HMT074	Streptococcus;sp._HMT_074	HMT058:HMT061:HMT064:HMT066:HMT070:HMT071:HMT073:HMT074:HMT398:HMT423:HMT431:HMT638:HMT677:HMT707:HMT734:HMT948	Streptococcus;pneumoniae:Streptococcus;mitis:Streptococcus;sp._HMT_423:Streptococcus;sp._HMT_064:Streptococcus;oralis_subsp._dentisani_clade_398:Streptococcus;infantis_clade_431:Streptococcus;infantis_clade_638:Streptococcus;sp._HMT_061:Streptococcus;sp._HMT_074:Streptococcus;oralis_subsp._oralis:Streptococcus;oralis_subsp._tigurinus_clade_070:Streptococcus;oralis_subsp._dentisani_clade_058:Strep…
HMT076	Staphylococcus;warneri	HMT076:HMT116:HMT141:HMT550:HMT601	Staphylococcus;capitis:Staphylococcus;epidermidis:Staphylococcus;aureus:Staphylococcus;pasteuri:Staphylococcus;warneri
HMT077	Corynebacterium;tuberculostearicum	HMT019:HMT050:HMT077	Corynebacterium;accolens:Corynebacterium;macginleyi:Corynebacterium;tuberculostearicum
HMT082	Lachnoanaerobaculum;orale	HMT082:HMT494	Lachnoanaerobaculum;orale:Lachnoanaerobaculum;saburreum
HMT086	Lachnospiraceae_[G-7];bacterium_HMT_086	HMT086:HMT163	Lachnospiraceae_[G-7];bacterium_HMT_086:Lachnospiraceae_[G-7];bacterium_HMT_163
HMT098	Moraxella;nonliquefaciens	HMT098:HMT833	Moraxella;nonliquefaciens:Moraxella;catarrhalis
HMT101	Neisseria;perflava	HMT101:HMT610:HMT956	Neisseria;cinerea:Neisseria;flavescens:Neisseria;perflava
HMT103	Peptostreptococcaceae_[XI][G-4];bacterium_HMT_103	HMT103:HMT369	Peptostreptococcaceae_[XI][G-4];bacterium_HMT_369:Peptostreptococcaceae_[XI][G-4];bacterium_HMT_103
HMT106	Peptostreptococcaceae_[XI][G-7];yurii_subsp._schtitka	HMT106:HMT377	Peptostreptococcaceae_[XI][G-7];yurii_subspp._yurii_&_margaretiae:Peptostreptococcaceae_[XI][G-7];yurii_subsp._schtitka
HMT107	Lachnoanaerobaculum;umeaense	HMT083:HMT107	Lachnoanaerobaculum;umeaense:Lachnoanaerobaculum;sp._HMT_083
HMT109	Peptoniphilus;harei	HMT109:HMT187	Peptoniphilus;harei:Peptoniphilus;sp._HMT_187
HMT110	Parvimonas;sp._HMT_110	HMT110:HMT111:HMT393	Parvimonas;micra:Parvimonas;sp._HMT_393:Parvimonas;sp._HMT_110
HMT116	Staphylococcus;capitis	HMT076:HMT116:HMT117:HMT120:HMT127:HMT128:HMT141:HMT331:HMT550:HMT567:HMT601	Staphylococcus;capitis:Staphylococcus;caprae:Staphylococcus;epidermidis:Staphylococcus;aureus:Staphylococcus;pasteuri:Staphylococcus;warneri:Staphylococcus;haemolyticus:Staphylococcus;hominis:Staphylococcus;lugdunensis:Staphylococcus;cohnii:Staphylococcus;auricularis
HMT117	Staphylococcus;cohnii	HMT116:HMT117:HMT120:HMT142:HMT567:HMT601	Staphylococcus;capitis:Staphylococcus;caprae:Staphylococcus;epidermidis:Staphylococcus;haemolyticus:Staphylococcus;cohnii:Staphylococcus;pettenkoferi
HMT120	Staphylococcus;haemolyticus	HMT116:HMT117:HMT120:HMT127:HMT128:HMT141:HMT550:HMT567:HMT601	Staphylococcus;capitis:Staphylococcus;caprae:Staphylococcus;epidermidis:Staphylococcus;aureus:Staphylococcus;pasteuri:Staphylococcus;haemolyticus:Staphylococcus;hominis:Staphylococcus;lugdunensis:Staphylococcus;cohnii
HMT127	Staphylococcus;hominis	HMT116:HMT120:HMT127:HMT128:HMT141:HMT550:HMT567:HMT601	Staphylococcus;capitis:Staphylococcus;caprae:Staphylococcus;epidermidis:Staphylococcus;aureus:Staphylococcus;pasteuri:Staphylococcus;haemolyticus:Staphylococcus;hominis:Staphylococcus;lugdunensis
HMT128	Staphylococcus;lugdunensis	HMT116:HMT120:HMT127:HMT128:HMT141:HMT550:HMT567:HMT601	Staphylococcus;capitis:Staphylococcus;caprae:Staphylococcus;epidermidis:Staphylococcus;aureus:Staphylococcus;pasteuri:Staphylococcus;haemolyticus:Staphylococcus;hominis:Staphylococcus;lugdunensis
HMT132	Veillonellaceae_[G-1];bacterium_HMT_132	HMT132:HMT150	Veillonellaceae_[G-1];bacterium_HMT_150:Veillonellaceae_[G-1];bacterium_HMT_132
HMT138	Selenomonas;sp._HMT_138	HMT138:HMT146	Selenomonas;sp._HMT_146:Selenomonas;sp._HMT_138
HMT141	Staphylococcus;pasteuri	HMT076:HMT116:HMT120:HMT127:HMT128:HMT141:HMT601	Staphylococcus;capitis:Staphylococcus;epidermidis:Staphylococcus;pasteuri:Staphylococcus;warneri:Staphylococcus;haemolyticus:Staphylococcus;hominis:Staphylococcus;lugdunensis
HMT142	Staphylococcus;pettenkoferi	HMT117:HMT142	Staphylococcus;cohnii:Staphylococcus;pettenkoferi
HMT145	Veillonellaceae_[G-1];bacterium_HMT_145	HMT145:HMT918	Veillonellaceae_[G-1];bacterium_HMT_145:Veillonellaceae_[G-1];bacterium_HMT_918
HMT146	Selenomonas;sp._HMT_146	HMT125:HMT138:HMT146:HMT892:HMT920	Selenomonas;sp._HMT_146:Selenomonas;sp._HMT_138:Selenomonas;sp._HMT_892:Selenomonas;sp._HMT_920:Selenomonas;flueggei
HMT148	Veillonellaceae_[G-1];bacterium_HMT_148	HMT135:HMT148	Veillonellaceae_[G-1];bacterium_HMT_135:Veillonellaceae_[G-1];bacterium_HMT_148
HMT150	Veillonellaceae_[G-1];bacterium_HMT_150	HMT132:HMT150	Veillonellaceae_[G-1];bacterium_HMT_150:Veillonellaceae_[G-1];bacterium_HMT_132
HMT152	Streptococcus;thermophilus	HMT021:HMT152:HMT755	Streptococcus;thermophilus:Streptococcus;salivarius:Streptococcus;vestibularis
HMT153	Klebsiella;aerogenes	HMT153:HMT565:HMT634:HMT865	Klebsiella;aerogenes:Enterobacter;cancerogenus:Enterobacter;hormaechei:Kluyvera;ascorbata
HMT163	Lachnospiraceae_[G-7];bacterium_HMT_163	HMT086:HMT163	Lachnospiraceae_[G-7];bacterium_HMT_086:Lachnospiraceae_[G-7];bacterium_HMT_163
HMT164	Catonella;sp._HMT_164	HMT164:HMT165	Catonella;morbi:Catonella;sp._HMT_164
HMT165	Catonella;morbi	HMT164:HMT165	Catonella;morbi:Catonella;sp._HMT_164
HMT169	Actinomyces;sp._HMT_169	HMT169:HMT171:HMT175:HMT176:HMT688:HMT849:HMT893	Actinomyces;sp._HMT_175:Actinomyces;oris:Actinomyces;sp._HMT_169:Actinomyces;sp._HMT_171:Actinomyces;johnsonii:Actinomyces;naeslundii:Actinomyces;viscosus
HMT170	Actinomyces;sp._HMT_170	HMT170:HMT171:HMT849:HMT893	Actinomyces;oris:Actinomyces;sp._HMT_171:Actinomyces;johnsonii:Actinomyces;sp._HMT_170
HMT172	Actinomyces;sp._HMT_172	HMT172:HMT180:HMT701	Actinomyces;sp._HMT_180:Actinomyces;sp._HMT_172:Actinomyces;odontolyticus
HMT178	Actinomyces;sp._HMT_178	HMT178:HMT617:HMT877	Actinomyces;sp._HMT_178:Actinomyces;sp._HMT_877:Actinomyces;georgiae
HMT187	Peptoniphilus;sp._HMT_187	HMT109:HMT187	Peptoniphilus;harei:Peptoniphilus;sp._HMT_187
HMT188	Rothia;aeria	HMT188:HMT587	Rothia;aeria:Rothia;dentocariosa
HMT189	Kocuria;sp._HMT_189	HMT189:HMT197	Kocuria;rhizophila:Kocuria;sp._HMT_189
HMT197	Kocuria;rhizophila	HMT189:HMT197	Kocuria;rhizophila:Kocuria;sp._HMT_189
HMT199	Atopobium;sp._HMT_199	HMT199:HMT750	Atopobium;rimae:Atopobium;sp._HMT_199
HMT202	Fusobacterium;nucleatum_subsp._polymorphum	HMT200:HMT202:HMT203:HMT204:HMT205:HMT370:HMT420:HMT689:HMT698:HMT953	Fusobacterium;nucleatum_subsp._vincentii:Fusobacterium;naviforme:Fusobacterium;sp._HMT_204:Fusobacterium;sp._HMT_205:Fusobacterium;nucleatum_subsp._animalis:Fusobacterium;nucleatum_subsp._nucleatum:Fusobacterium;sp._HMT_203:Fusobacterium;nucleatum_subsp._polymorphum:Fusobacterium;hwasookii:Fusobacterium;sp._HMT_370
HMT204	Fusobacterium;sp._HMT_204	HMT200:HMT202:HMT203:HMT204:HMT205:HMT420:HMT689:HMT698	Fusobacterium;nucleatum_subsp._vincentii:Fusobacterium;naviforme:Fusobacterium;sp._HMT_204:Fusobacterium;sp._HMT_205:Fusobacterium;nucleatum_subsp._animalis:Fusobacterium;nucleatum_subsp._nucleatum:Fusobacterium;sp._HMT_203:Fusobacterium;nucleatum_subsp._polymorphum
HMT205	Fusobacterium;sp._HMT_205	HMT200:HMT202:HMT203:HMT204:HMT205:HMT420:HMT689	Fusobacterium;nucleatum_subsp._vincentii:Fusobacterium;naviforme:Fusobacterium;sp._HMT_204:Fusobacterium;sp._HMT_205:Fusobacterium;nucleatum_subsp._animalis:Fusobacterium;sp._HMT_203:Fusobacterium;nucleatum_subsp._polymorphum
HMT212	Leptotrichia;sp._HMT_212	HMT212:HMT217	Leptotrichia;sp._HMT_217:Leptotrichia;sp._HMT_212
HMT213	Leptotrichia;hongkongensis	HMT213:HMT879	Leptotrichia;hongkongensis:Leptotrichia;sp._HMT_879
HMT217	Leptotrichia;sp._HMT_217	HMT212:HMT217	Leptotrichia;sp._HMT_217:Leptotrichia;sp._HMT_212
HMT224	Leptotrichia;hofstadii	HMT224:HMT909	Leptotrichia;hofstadii:Leptotrichia;sp._HMT_909
HMT226	Treponema;sp._HMT_226	HMT226:HMT238	Treponema;sp._HMT_226:Treponema;sp._HMT_238
HMT231	Treponema;sp._HMT_231	HMT029:HMT230:HMT231:HMT667	Treponema;medium:Treponema;sp._HMT_231:Treponema;vincentii:Treponema;sp._HMT_230
HMT236	Treponema;sp._HMT_236	HMT029:HMT230:HMT236:HMT667	Treponema;medium:Treponema;vincentii:Treponema;sp._HMT_230:Treponema;sp._HMT_236
HMT238	Treponema;sp._HMT_238	HMT226:HMT238	Treponema;sp._HMT_226:Treponema;sp._HMT_238
HMT246	Treponema;sp._HMT_246	HMT246:HMT247	Treponema;sp._HMT_246:Treponema;sp._HMT_247
HMT247	Treponema;sp._HMT_247	HMT246:HMT247	Treponema;sp._HMT_246:Treponema;sp._HMT_247
HMT250	Treponema;sp._HMT_250	HMT250:HMT251:HMT517:HMT951	Treponema;sp._HMT_517:Treponema;sp._HMT_951:Treponema;sp._HMT_250:Treponema;sp._HMT_251
HMT251	Treponema;sp._HMT_251	HMT250:HMT251:HMT517:HMT951	Treponema;sp._HMT_517:Treponema;sp._HMT_951:Treponema;sp._HMT_250:Treponema;sp._HMT_251
HMT259	Haemophilus;sp._HMT_259	HMT259:HMT535:HMT641:HMT851	Haemophilus;haemolyticus:Haemophilus;aegyptius:Haemophilus;influenzae:Haemophilus;sp._HMT_259
HMT266	Leptothrix;sp._HMT_266	HMT025:HMT266	Leptothrix;sp._HMT_266:Leptothrix;sp._HMT_025
HMT269	Treponema;sp._HMT_269	HMT268:HMT269:HMT769	Treponema;socranskii:Treponema;sp._HMT_269:Treponema;sp._HMT_268
HMT275	Porphyromonas;sp._HMT_275	HMT275:HMT277:HMT284	Porphyromonas;sp._HMT_277:Porphyromonas;sp._HMT_275:Porphyromonas;sp._HMT_284
HMT277	Porphyromonas;sp._HMT_277	HMT275:HMT277:HMT278	Porphyromonas;sp._HMT_277:Porphyromonas;sp._HMT_275:Porphyromonas;sp._HMT_278
HMT278	Porphyromonas;sp._HMT_278	HMT277:HMT278	Porphyromonas;sp._HMT_277:Porphyromonas;sp._HMT_278
HMT281	Bacteroidetes_[G-3];bacterium_HMT_281	HMT281:HMT365	Bacteroidetes_[G-3];bacterium_HMT_365:Bacteroidetes_[G-3];bacterium_HMT_281
HMT284	Porphyromonas;sp._HMT_284	HMT275:HMT283:HMT284	Porphyromonas;catoniae:Porphyromonas;sp._HMT_275:Porphyromonas;sp._HMT_284
HMT285	Porphyromonas;sp._HMT_285	HMT273:HMT285	Porphyromonas;endodontalis:Porphyromonas;sp._HMT_285
HMT286	Tannerella;sp._HMT_286	HMT286:HMT808:HMT916	Tannerella;sp._HMT_808:Tannerella;sp._HMT_916:Tannerella;sp._HMT_286
HMT290	Anaerococcus;sp._HMT_290	HMT290:HMT295	Anaerococcus;sp._HMT_290:Anaerococcus;sp._HMT_295
HMT292	Prevotella;sp._HMT_292	HMT292:HMT300	Prevotella;sp._HMT_300:Prevotella;sp._HMT_292
HMT294	Anaerococcus;sp._HMT_294	HMT294:HMT738:HMT788	Anaerococcus;prevotii:Anaerococcus;sp._HMT_294:Anaerococcus;tetradius
HMT295	Anaerococcus;sp._HMT_295	HMT290:HMT295	Anaerococcus;sp._HMT_290:Anaerococcus;sp._HMT_295
HMT298	Prevotella;histicola	HMT298:HMT313	Prevotella;sp._HMT_313:Prevotella;histicola
HMT300	Prevotella;sp._HMT_300	HMT300	Prevotella;sp._HMT_300
HMT323	Capnocytophaga;sp._HMT_323	HMT323:HMT380:HMT412:HMT902	Capnocytophaga;sp._HMT_323:Capnocytophaga;sp._HMT_412:Capnocytophaga;sp._HMT_380:Capnocytophaga;sp._HMT_902
HMT324	Capnocytophaga;sp._HMT_324	HMT324:HMT412:HMT903	Capnocytophaga;sp._HMT_412:Capnocytophaga;sp._HMT_324:Capnocytophaga;sp._HMT_903
HMT331	Staphylococcus;auricularis	HMT116:HMT331:HMT601	Staphylococcus;capitis:Staphylococcus;epidermidis:Staphylococcus;auricularis
HMT352	Saccharibacteria_(TM7)_[G-1];bacterium_HMT_352	HMT352:HMT952	Saccharibacteria_(TM7)_[G-1];bacterium_HMT_352:Saccharibacteria_(TM7)_[G-1];bacterium_HMT_952
HMT358	Fretibacterium;sp._HMT_358	HMT358:HMT359:HMT360:HMT361:HMT362	Fretibacterium;sp._HMT_362:Fretibacterium;sp._HMT_359:Fretibacterium;sp._HMT_360:Fretibacterium;sp._HMT_361:Fretibacterium;sp._HMT_358
HMT359	Fretibacterium;sp._HMT_359	HMT358:HMT359:HMT360:HMT361:HMT362	Fretibacterium;sp._HMT_362:Fretibacterium;sp._HMT_359:Fretibacterium;sp._HMT_360:Fretibacterium;sp._HMT_361:Fretibacterium;sp._HMT_358
HMT360	Fretibacterium;sp._HMT_360	HMT358:HMT359:HMT360:HMT362	Fretibacterium;sp._HMT_362:Fretibacterium;sp._HMT_359:Fretibacterium;sp._HMT_360:Fretibacterium;sp._HMT_358
HMT369	Peptostreptococcaceae_[XI][G-4];bacterium_HMT_369	HMT103:HMT369	Peptostreptococcaceae_[XI][G-4];bacterium_HMT_369:Peptostreptococcaceae_[XI][G-4];bacterium_HMT_103
HMT370	Fusobacterium;sp._HMT_370	HMT201:HMT202:HMT203:HMT370:HMT698:HMT953	Fusobacterium;nucleatum_subsp._nucleatum:Fusobacterium;sp._HMT_203:Fusobacterium;nucleatum_subsp._polymorphum:Fusobacterium;hwasookii:Fusobacterium;sp._HMT_370:Fusobacterium;periodonticum
HMT380	Capnocytophaga;sp._HMT_380	HMT323:HMT380	Capnocytophaga;sp._HMT_323:Capnocytophaga;sp._HMT_380
HMT393	Parvimonas;sp._HMT_393	HMT110:HMT111:HMT393	Parvimonas;micra:Parvimonas;sp._HMT_393:Parvimonas;sp._HMT_110
HMT411	Streptococcus;parasanguinis_clade_411	HMT056:HMT057:HMT411:HMT728:HMT767	Streptococcus;parasanguinis_clade_411:Streptococcus;sp._HMT_057:Streptococcus;peroris:Streptococcus;sp._HMT_056:Streptococcus;sinensis
HMT417	Leptotrichia;sp._HMT_417	HMT222:HMT417:HMT463	Leptotrichia;wadei:Leptotrichia;sp._HMT_417:Leptotrichia;sp._HMT_463
HMT419	Stomatobaculum;longum	HMT419:HMT910	Stomatobaculum;longum:Stomatobaculum;sp._HMT_910
HMT423	Streptococcus;sp._HMT_423	HMT074:HMT423:HMT578:HMT734	Streptococcus;pneumoniae:Streptococcus;sp._HMT_423:Streptococcus;sp._HMT_074:Streptococcus;cristatus_clade_578
HMT424	Lactobacillus;kisonensis	HMT424:HMT881:HMT884	Lactobacillus;rapi:Lactobacillus;kisonensis:Lactobacillus;buchneri
HMT457	Oribacterium;sinus	HMT457:HMT934	Oribacterium;parvum:Oribacterium;sinus
HMT459	Kingella;sp._HMT_459	HMT459:HMT932	Kingella;sp._HMT_932:Kingella;sp._HMT_459
HMT463	Leptotrichia;sp._HMT_463	HMT417:HMT463	Leptotrichia;sp._HMT_417:Leptotrichia;sp._HMT_463
HMT479	Selenomonas;sp._HMT_479	HMT126:HMT479:HMT481:HMT726:HMT919	Centipeda;periodontii:Selenomonas;sp._HMT_479:Selenomonas;sp._HMT_126:Selenomonas;sp._HMT_919:Selenomonas;sp._HMT_481
HMT481	Selenomonas;sp._HMT_481	HMT126:HMT479:HMT481:HMT639:HMT726:HMT919	Centipeda;periodontii:Selenomonas;sp._HMT_479:Selenomonas;sp._HMT_126:Selenomonas;sp._HMT_919:Selenomonas;sp._HMT_481:Selenomonas;infelix
HMT483	Veillonellaceae_[G-1];bacterium_HMT_483	HMT135:HMT483	Veillonellaceae_[G-1];bacterium_HMT_483:Veillonellaceae_[G-1];bacterium_HMT_135
HMT513	Aggregatibacter;sp._HMT_513	HMT513:HMT898	Aggregatibacter;sp._HMT_513:Aggregatibacter;sp._HMT_898
HMT517	Treponema;sp._HMT_517	HMT250:HMT251:HMT517:HMT951	Treponema;sp._HMT_517:Treponema;sp._HMT_951:Treponema;sp._HMT_250:Treponema;sp._HMT_251
HMT529	Lactobacillus;acidophilus	HMT461:HMT529:HMT817	Lactobacillus;ultunensis:Lactobacillus;crispatus:Lactobacillus;acidophilus
HMT535	Haemophilus;aegyptius	HMT259:HMT535:HMT641:HMT851	Haemophilus;haemolyticus:Haemophilus;aegyptius:Haemophilus;influenzae:Haemophilus;sp._HMT_259
HMT536	Pseudomonas;aeruginosa	HMT536:HMT834	Pseudomonas;aeruginosa:Pseudomonas;otitidis
HMT543	Streptococcus;anginosus	HMT543:HMT644	Streptococcus;intermedius:Streptococcus;anginosus
HMT545	Aggregatibacter;aphrophilus	HMT545:HMT720	Aggregatibacter;aphrophilus:Aggregatibacter;paraphrophilus
HMT547	Porphyromonas;asaccharolytica	HMT547:HMT785	Porphyromonas;uenonis:Porphyromonas;asaccharolytica
HMT550	Staphylococcus;aureus	HMT076:HMT116:HMT120:HMT127:HMT128:HMT550:HMT567:HMT601	Staphylococcus;capitis:Staphylococcus;caprae:Staphylococcus;epidermidis:Staphylococcus;aureus:Staphylococcus;warneri:Staphylococcus;haemolyticus:Staphylococcus;hominis:Staphylococcus;lugdunensis
HMT555	Gemella;bergeri	HMT555:HMT928	Gemella;bergeri:Gemella;sp._HMT_928
HMT563	Leptotrichia;buccalis	HMT225:HMT563	Leptotrichia;sp._HMT_225:Leptotrichia;buccalis
HMT565	Enterobacter;cancerogenus	HMT153:HMT565:HMT731	Klebsiella;pneumoniae:Klebsiella;aerogenes:Enterobacter;cancerogenus
HMT567	Staphylococcus;caprae	HMT116:HMT117:HMT120:HMT127:HMT128:HMT550:HMT567:HMT601	Staphylococcus;capitis:Staphylococcus;caprae:Staphylococcus;epidermidis:Staphylococcus;aureus:Staphylococcus;haemolyticus:Staphylococcus;hominis:Staphylococcus;lugdunensis:Staphylococcus;cohnii
HMT568	Lactobacillus;casei	HMT568:HMT716:HMT749	Lactobacillus;casei:Lactobacillus;rhamnosus:Lactobacillus;paracasei
HMT578	Streptococcus;cristatus_clade_578	HMT058:HMT061:HMT064:HMT066:HMT070:HMT071:HMT073:HMT398:HMT423:HMT431:HMT578:HMT622:HMT638:HMT677:HMT707:HMT721:HMT886	Streptococcus;mitis:Streptococcus;sp._HMT_423:Streptococcus;sp._HMT_064:Streptococcus;oralis_subsp._dentisani_clade_398:Streptococcus;infantis_clade_431:Streptococcus;infantis_clade_638:Streptococcus;sp._HMT_061:Streptococcus;oralis_subsp._oralis:Streptococcus;oralis_subsp._tigurinus_clade_070:Streptococcus;oralis_subsp._dentisani_clade_058:Streptococcus;oralis_subsp._tigurinus_clade_071:Streptoc…
HMT582	Kingella;denitrificans	HMT012:HMT582	Kingella;sp._HMT_012:Kingella;denitrificans
HMT587	Rothia;dentocariosa	HMT188:HMT587	Rothia;aeria:Rothia;dentocariosa
HMT593	Mogibacterium;diversum	HMT042:HMT593:HMT742	Mogibacterium;diversum:Mogibacterium;pumilum:Mogibacterium;timidum
HMT601	Staphylococcus;epidermidis	HMT076:HMT116:HMT117:HMT120:HMT127:HMT128:HMT141:HMT331:HMT550:HMT567:HMT601	Staphylococcus;capitis:Staphylococcus;caprae:Staphylococcus;epidermidis:Staphylococcus;aureus:Staphylococcus;pasteuri:Staphylococcus;warneri:Staphylococcus;haemolyticus:Staphylococcus;hominis:Staphylococcus;lugdunensis:Staphylococcus;cohnii:Staphylococcus;auricularis
HMT610	Neisseria;flavescens	HMT101:HMT610:HMT956	Neisseria;cinerea:Neisseria;flavescens:Neisseria;perflava
HMT615	Lactobacillus;gasseri	HMT615:HMT819	Lactobacillus;gasseri:Lactobacillus;johnsonii
HMT617	Actinomyces;georgiae	HMT178:HMT617:HMT877	Actinomyces;sp._HMT_178:Actinomyces;sp._HMT_877:Actinomyces;georgiae
HMT622	Streptococcus;gordonii	HMT066:HMT073:HMT578:HMT622:HMT886	Streptococcus;sp._HMT_066:Streptococcus;australis:Streptococcus;cristatus_clade_578:Streptococcus;gordonii:Streptococcus;cristatus_clade_886
HMT626	Gemella;haemolysans	HMT626:HMT757	Gemella;haemolysans:Gemella;sanguinis
HMT634	Enterobacter;hormaechei	HMT153:HMT634:HMT731	Klebsiella;pneumoniae:Klebsiella;aerogenes:Enterobacter;hormaechei
HMT641	Haemophilus;influenzae	HMT259:HMT535:HMT641:HMT851	Haemophilus;haemolyticus:Haemophilus;aegyptius:Haemophilus;influenzae:Haemophilus;sp._HMT_259
HMT644	Streptococcus;intermedius	HMT543:HMT644	Streptococcus;intermedius:Streptococcus;anginosus
HMT658	Prevotella;loescheii	HMT472:HMT658	Prevotella;sp._HMT_472:Prevotella;loescheii
HMT667	Treponema;medium	HMT029:HMT230:HMT231:HMT236:HMT667	Treponema;medium:Treponema;sp._HMT_231:Treponema;vincentii:Treponema;sp._HMT_230:Treponema;sp._HMT_236
HMT669	Neisseria;meningitidis	HMT669:HMT737	Neisseria;polysaccharea:Neisseria;meningitidis
HMT671	Actinomyces;meyeri	HMT180:HMT671	Actinomyces;sp._HMT_180:Actinomyces;meyeri
HMT677	Streptococcus;mitis	HMT074:HMT578:HMT677:HMT734	Streptococcus;pneumoniae:Streptococcus;mitis:Streptococcus;sp._HMT_074:Streptococcus;cristatus_clade_578
HMT685	Prevotella;multiformis	HMT291:HMT685	Prevotella;denticola:Prevotella;multiformis
HMT688	Actinomyces;viscosus	HMT169:HMT171:HMT175:HMT176:HMT688:HMT849	Actinomyces;sp._HMT_175:Actinomyces;sp._HMT_169:Actinomyces;sp._HMT_171:Actinomyces;johnsonii:Actinomyces;naeslundii:Actinomyces;viscosus
HMT689	Fusobacterium;naviforme	HMT200:HMT202:HMT203:HMT204:HMT205:HMT420:HMT689:HMT698	Fusobacterium;nucleatum_subsp._vincentii:Fusobacterium;naviforme:Fusobacterium;sp._HMT_204:Fusobacterium;sp._HMT_205:Fusobacterium;nucleatum_subsp._animalis:Fusobacterium;nucleatum_subsp._nucleatum:Fusobacterium;sp._HMT_203:Fusobacterium;nucleatum_subsp._polymorphum
HMT698	Fusobacterium;nucleatum_subsp._nucleatum	HMT200:HMT202:HMT203:HMT204:HMT370:HMT420:HMT689:HMT698:HMT953	Fusobacterium;nucleatum_subsp._vincentii:Fusobacterium;naviforme:Fusobacterium;sp._HMT_204:Fusobacterium;nucleatum_subsp._animalis:Fusobacterium;nucleatum_subsp._nucleatum:Fusobacterium;sp._HMT_203:Fusobacterium;nucleatum_subsp._polymorphum:Fusobacterium;hwasookii:Fusobacterium;sp._HMT_370
HMT701	Actinomyces;odontolyticus	HMT172:HMT180:HMT701	Actinomyces;sp._HMT_180:Actinomyces;sp._HMT_172:Actinomyces;odontolyticus
HMT709	Lactobacillus;oris	HMT051:HMT709:HMT938	Lactobacillus;oris:Lactobacillus;vaginalis:Lactobacillus;reuteri_clade_938
HMT716	Lactobacillus;paracasei	HMT568:HMT716:HMT749	Lactobacillus;casei:Lactobacillus;rhamnosus:Lactobacillus;paracasei
HMT720	Aggregatibacter;paraphrophilus	HMT545:HMT720	Aggregatibacter;aphrophilus:Aggregatibacter;paraphrophilus
HMT721	Streptococcus;parasanguinis_clade_721	HMT066:HMT073:HMT578:HMT721:HMT886	Streptococcus;parasanguinis_clade_721:Streptococcus;sp._HMT_066:Streptococcus;australis:Streptococcus;cristatus_clade_578:Streptococcus;cristatus_clade_886
HMT726	Centipeda;periodontii	HMT126:HMT479:HMT481:HMT639:HMT726:HMT919	Centipeda;periodontii:Selenomonas;sp._HMT_479:Selenomonas;sp._HMT_126:Selenomonas;sp._HMT_919:Selenomonas;sp._HMT_481:Selenomonas;infelix
HMT728	Streptococcus;peroris	HMT057:HMT411:HMT728:HMT948	Streptococcus;parasanguinis_clade_411:Streptococcus;sp._HMT_057:Streptococcus;peroris:Streptococcus;lactarius
HMT734	Streptococcus;pneumoniae	HMT058:HMT061:HMT064:HMT070:HMT071:HMT074:HMT398:HMT423:HMT431:HMT638:HMT677:HMT707:HMT734	Streptococcus;pneumoniae:Streptococcus;mitis:Streptococcus;sp._HMT_423:Streptococcus;sp._HMT_064:Streptococcus;oralis_subsp._dentisani_clade_398:Streptococcus;infantis_clade_431:Streptococcus;infantis_clade_638:Streptococcus;sp._HMT_061:Streptococcus;sp._HMT_074:Streptococcus;oralis_subsp._oralis:Streptococcus;oralis_subsp._tigurinus_clade_070:Streptococcus;oralis_subsp._dentisani_clade_058:Strep…
HMT737	Neisseria;polysaccharea	HMT669:HMT737:HMT956	Neisseria;polysaccharea:Neisseria;meningitidis:Neisseria;cinerea
HMT738	Anaerococcus;prevotii	HMT294:HMT738	Anaerococcus;prevotii:Anaerococcus;sp._HMT_294
HMT742	Mogibacterium;pumilum	HMT008:HMT593:HMT691:HMT742	Mogibacterium;diversum:Mogibacterium;vescum:Mogibacterium;neglectum:Mogibacterium;pumilum
HMT743	Treponema;putidum	HMT584:HMT743	Treponema;denticola:Treponema;putidum
HMT749	Lactobacillus;rhamnosus	HMT568:HMT716:HMT749	Lactobacillus;casei:Lactobacillus;rhamnosus:Lactobacillus;paracasei
HMT750	Atopobium;rimae	HMT199:HMT750	Atopobium;rimae:Atopobium;sp._HMT_199
HMT755	Streptococcus;salivarius	HMT152:HMT755	Streptococcus;thermophilus:Streptococcus;salivarius
HMT757	Gemella;sanguinis	HMT626:HMT757	Gemella;haemolysans:Gemella;sanguinis
HMT758	Streptococcus;sanguinis	HMT056:HMT758:HMT767	Streptococcus;sanguinis:Streptococcus;sp._HMT_056:Streptococcus;sinensis
HMT767	Streptococcus;sinensis	HMT056:HMT057:HMT411:HMT758:HMT767:HMT886	Streptococcus;sanguinis:Streptococcus;parasanguinis_clade_411:Streptococcus;sp._HMT_057:Streptococcus;sp._HMT_056:Streptococcus;cristatus_clade_886:Streptococcus;sinensis
HMT788	Anaerococcus;tetradius	HMT294:HMT788	Anaerococcus;sp._HMT_294:Anaerococcus;tetradius
HMT801	Enterococcus;casseliflavus	HMT801:HMT802	Enterococcus;casseliflavus:Enterococcus;saccharolyticus
HMT802	Enterococcus;saccharolyticus	HMT801:HMT802	Enterococcus;casseliflavus:Enterococcus;saccharolyticus
HMT806	Olsenella;profusa	HMT806:HMT809	Olsenella;sp._HMT_809:Olsenella;profusa
HMT808	Tannerella;sp._HMT_808	HMT286:HMT808	Tannerella;sp._HMT_808:Tannerella;sp._HMT_286
HMT809	Olsenella;sp._HMT_809	HMT806:HMT809	Olsenella;sp._HMT_809:Olsenella;profusa
HMT817	Lactobacillus;crispatus	HMT461:HMT529:HMT817	Lactobacillus;ultunensis:Lactobacillus;crispatus:Lactobacillus;acidophilus
HMT819	Lactobacillus;johnsonii	HMT615:HMT819	Lactobacillus;gasseri:Lactobacillus;johnsonii
HMT833	Moraxella;catarrhalis	HMT098:HMT833	Moraxella;nonliquefaciens:Moraxella;catarrhalis
HMT834	Pseudomonas;otitidis	HMT536:HMT834	Pseudomonas;aeruginosa:Pseudomonas;otitidis
HMT835	Corynebacterium;mucifaciens	HMT030:HMT054:HMT341:HMT835	Corynebacterium;coyleae:Corynebacterium;pilbarense:Corynebacterium;mucifaciens:Corynebacterium;afermentans
HMT849	Actinomyces;johnsonii	HMT169:HMT170:HMT171:HMT175:HMT176:HMT688:HMT849	Actinomyces;sp._HMT_175:Actinomyces;sp._HMT_169:Actinomyces;sp._HMT_171:Actinomyces;johnsonii:Actinomyces;sp._HMT_170:Actinomyces;naeslundii:Actinomyces;viscosus
HMT851	Haemophilus;haemolyticus	HMT259:HMT535:HMT641:HMT851	Haemophilus;haemolyticus:Haemophilus;aegyptius:Haemophilus;influenzae:Haemophilus;sp._HMT_259
HMT864	Capnocytophaga;sp._HMT_864	HMT336:HMT864	Capnocytophaga;sp._HMT_864:Capnocytophaga;sp._HMT_336
HMT865	Kluyvera;ascorbata	HMT153:HMT865	Klebsiella;aerogenes:Kluyvera;ascorbata
HMT877	Actinomyces;sp._HMT_877	HMT178:HMT617:HMT877	Actinomyces;sp._HMT_178:Actinomyces;sp._HMT_877:Actinomyces;georgiae
HMT879	Leptotrichia;sp._HMT_879	HMT213:HMT879	Leptotrichia;hongkongensis:Leptotrichia;sp._HMT_879
HMT881	Lactobacillus;buchneri	HMT424:HMT881:HMT884	Lactobacillus;rapi:Lactobacillus;kisonensis:Lactobacillus;buchneri
HMT882	Lactobacillus;panis	HMT882:HMT938	Lactobacillus;panis:Lactobacillus;reuteri_clade_938
HMT884	Lactobacillus;rapi	HMT424:HMT881:HMT884	Lactobacillus;rapi:Lactobacillus;kisonensis:Lactobacillus;buchneri
HMT886	Streptococcus;cristatus_clade_886	HMT066:HMT073:HMT578:HMT622:HMT721:HMT767:HMT886	Streptococcus;parasanguinis_clade_721:Streptococcus;sp._HMT_066:Streptococcus;australis:Streptococcus;cristatus_clade_578:Streptococcus;gordonii:Streptococcus;cristatus_clade_886:Streptococcus;sinensis
HMT887	Veillonella;denticariosi	HMT161:HMT887	Veillonella;parvula:Veillonella;denticariosi
HMT892	Selenomonas;sp._HMT_892	HMT146:HMT892	Selenomonas;sp._HMT_146:Selenomonas;sp._HMT_892
HMT900	Bergeyella;sp._HMT_900	HMT900:HMT907	Bergeyella;sp._HMT_900:Bergeyella;sp._HMT_907
HMT902	Capnocytophaga;sp._HMT_902	HMT323:HMT335:HMT902	Capnocytophaga;sp._HMT_323:Capnocytophaga;sp._HMT_335:Capnocytophaga;sp._HMT_902
HMT903	Capnocytophaga;sp._HMT_903	HMT324:HMT412:HMT903	Capnocytophaga;sp._HMT_412:Capnocytophaga;sp._HMT_324:Capnocytophaga;sp._HMT_903
HMT907	Bergeyella;sp._HMT_907	HMT900:HMT907	Bergeyella;sp._HMT_900:Bergeyella;sp._HMT_907
HMT909	Leptotrichia;sp._HMT_909	HMT224:HMT909	Leptotrichia;hofstadii:Leptotrichia;sp._HMT_909
HMT910	Stomatobaculum;sp._HMT_910	HMT419:HMT910	Stomatobaculum;longum:Stomatobaculum;sp._HMT_910
HMT913	Alloprevotella;sp._HMT_913	HMT912:HMT913	Alloprevotella;sp._HMT_912:Alloprevotella;sp._HMT_913
HMT916	Tannerella;sp._HMT_916	HMT286:HMT916	Tannerella;sp._HMT_916:Tannerella;sp._HMT_286
HMT918	Veillonellaceae_[G-1];bacterium_HMT_918	HMT145:HMT918	Veillonellaceae_[G-1];bacterium_HMT_145:Veillonellaceae_[G-1];bacterium_HMT_918
HMT920	Selenomonas;sp._HMT_920	HMT146:HMT920	Selenomonas;sp._HMT_146:Selenomonas;sp._HMT_920
HMT928	Gemella;sp._HMT_928	HMT555:HMT928	Gemella;bergeri:Gemella;sp._HMT_928
HMT932	Kingella;sp._HMT_932	HMT459:HMT932	Kingella;sp._HMT_932:Kingella;sp._HMT_459
HMT934	Oribacterium;parvum	HMT457:HMT934	Oribacterium;parvum:Oribacterium;sinus
HMT936	Selenomonas;sp._HMT_936	HMT126:HMT139:HMT936	Selenomonas;sp._HMT_126:Selenomonas;sp._HMT_936:Selenomonas;dianae
HMT938	Lactobacillus;reuteri_clade_938	HMT051:HMT709:HMT882:HMT938	Lactobacillus;panis:Lactobacillus;oris:Lactobacillus;vaginalis:Lactobacillus;reuteri_clade_938
HMT945	Haemophilus;parahaemolyticus	HMT035:HMT945	Haemophilus;paraphrohaemolyticus:Haemophilus;parahaemolyticus
HMT948	Streptococcus;lactarius	HMT074:HMT728:HMT948	Streptococcus;sp._HMT_074:Streptococcus;peroris:Streptococcus;lactarius
HMT951	Treponema;sp._HMT_951	HMT250:HMT251:HMT517:HMT951	Treponema;sp._HMT_517:Treponema;sp._HMT_951:Treponema;sp._HMT_250:Treponema;sp._HMT_251
HMT952	Saccharibacteria_(TM7)_[G-1];bacterium_HMT_952	HMT352:HMT952	Saccharibacteria_(TM7)_[G-1];bacterium_HMT_352:Saccharibacteria_(TM7)_[G-1];bacterium_HMT_952
HMT953	Fusobacterium;hwasookii	HMT200:HMT201:HMT202:HMT203:HMT370:HMT420:HMT698:HMT953	Fusobacterium;nucleatum_subsp._vincentii:Fusobacterium;nucleatum_subsp._animalis:Fusobacterium;nucleatum_subsp._nucleatum:Fusobacterium;sp._HMT_203:Fusobacterium;nucleatum_subsp._polymorphum:Fusobacterium;hwasookii:Fusobacterium;sp._HMT_370:Fusobacterium;periodonticum
HMT956	Neisseria;cinerea	HMT101:HMT610:HMT737:HMT956	Neisseria;polysaccharea:Neisseria;cinerea:Neisseria;flavescens:Neisseria;perflava
HMT230	Treponema;vincentii	HMT029:HMT230:HMT231:HMT236:HMT667	Treponema;medium:Treponema;sp._HMT_231:Treponema;vincentii:Treponema;sp._HMT_230:Treponema;sp._HMT_236
HMT341	Corynebacterium;afermentans	HMT030:HMT054:HMT341:HMT835	Corynebacterium;coyleae:Corynebacterium;pilbarense:Corynebacterium;mucifaciens:Corynebacterium;afermentans
HMT691	Mogibacterium;timidum	HMT008:HMT042:HMT593:HMT691	Mogibacterium;diversum:Mogibacterium;vescum:Mogibacterium;neglectum:Mogibacterium;timidum
HMT341	Corynebacterium;pilbarense	HMT030:HMT054:HMT341:HMT835	Corynebacterium;coyleae:Corynebacterium;pilbarense:Corynebacterium;mucifaciens:Corynebacterium;afermentans
HMT058	Streptococcus;sp._HMT_074	HMT058:HMT061:HMT064:HMT066:HMT070:HMT071:HMT073:HMT074:HMT398:HMT423:HMT431:HMT638:HMT677:HMT707:HMT734:HMT948	Streptococcus;pneumoniae:Streptococcus;mitis:Streptococcus;sp._HMT_423:Streptococcus;sp._HMT_064:Streptococcus;oralis_subsp._dentisani_clade_398:Streptococcus;infantis_clade_431:Streptococcus;infantis_clade_638:Streptococcus;sp._HMT_061:Streptococcus;sp._HMT_074:Streptococcus;oralis_subsp._oralis:Streptococcus;oralis_subsp._tigurinus_clade_070:Streptococcus;oralis_subsp._dentisani_clade_058:Strep…
HMT061	Streptococcus;sp._HMT_074	HMT058:HMT061:HMT064:HMT066:HMT070:HMT071:HMT073:HMT074:HMT398:HMT423:HMT431:HMT638:HMT677:HMT707:HMT734:HMT948	Streptococcus;pneumoniae:Streptococcus;mitis:Streptococcus;sp._HMT_423:Streptococcus;sp._HMT_064:Streptococcus;oralis_subsp._dentisani_clade_398:Streptococcus;infantis_clade_431:Streptococcus;infantis_clade_638:Streptococcus;sp._HMT_061:Streptococcus;sp._HMT_074:Streptococcus;oralis_subsp._oralis:Streptococcus;oralis_subsp._tigurinus_clade_070:Streptococcus;oralis_subsp._dentisani_clade_058:Strep…
HMT064	Streptococcus;sp._HMT_074	HMT058:HMT061:HMT064:HMT066:HMT070:HMT071:HMT073:HMT074:HMT398:HMT423:HMT431:HMT638:HMT677:HMT707:HMT734:HMT948	Streptococcus;pneumoniae:Streptococcus;mitis:Streptococcus;sp._HMT_423:Streptococcus;sp._HMT_064:Streptococcus;oralis_subsp._dentisani_clade_398:Streptococcus;infantis_clade_431:Streptococcus;infantis_clade_638:Streptococcus;sp._HMT_061:Streptococcus;sp._HMT_074:Streptococcus;oralis_subsp._oralis:Streptococcus;oralis_subsp._tigurinus_clade_070:Streptococcus;oralis_subsp._dentisani_clade_058:Strep…
HMT070	Streptococcus;sp._HMT_074	HMT058:HMT061:HMT064:HMT066:HMT070:HMT071:HMT073:HMT074:HMT398:HMT423:HMT431:HMT638:HMT677:HMT707:HMT734:HMT948	Streptococcus;pneumoniae:Streptococcus;mitis:Streptococcus;sp._HMT_423:Streptococcus;sp._HMT_064:Streptococcus;oralis_subsp._dentisani_clade_398:Streptococcus;infantis_clade_431:Streptococcus;infantis_clade_638:Streptococcus;sp._HMT_061:Streptococcus;sp._HMT_074:Streptococcus;oralis_subsp._oralis:Streptococcus;oralis_subsp._tigurinus_clade_070:Streptococcus;oralis_subsp._dentisani_clade_058:Strep…
HMT071	Streptococcus;sp._HMT_074	HMT058:HMT061:HMT064:HMT066:HMT070:HMT071:HMT073:HMT074:HMT398:HMT423:HMT431:HMT638:HMT677:HMT707:HMT734:HMT948	Streptococcus;pneumoniae:Streptococcus;mitis:Streptococcus;sp._HMT_423:Streptococcus;sp._HMT_064:Streptococcus;oralis_subsp._dentisani_clade_398:Streptococcus;infantis_clade_431:Streptococcus;infantis_clade_638:Streptococcus;sp._HMT_061:Streptococcus;sp._HMT_074:Streptococcus;oralis_subsp._oralis:Streptococcus;oralis_subsp._tigurinus_clade_070:Streptococcus;oralis_subsp._dentisani_clade_058:Strep…
HMT398	Streptococcus;sp._HMT_074	HMT058:HMT061:HMT064:HMT066:HMT070:HMT071:HMT073:HMT074:HMT398:HMT423:HMT431:HMT638:HMT677:HMT707:HMT734:HMT948	Streptococcus;pneumoniae:Streptococcus;mitis:Streptococcus;sp._HMT_423:Streptococcus;sp._HMT_064:Streptococcus;oralis_subsp._dentisani_clade_398:Streptococcus;infantis_clade_431:Streptococcus;infantis_clade_638:Streptococcus;sp._HMT_061:Streptococcus;sp._HMT_074:Streptococcus;oralis_subsp._oralis:Streptococcus;oralis_subsp._tigurinus_clade_070:Streptococcus;oralis_subsp._dentisani_clade_058:Strep…
HMT431	Streptococcus;sp._HMT_074	HMT058:HMT061:HMT064:HMT066:HMT070:HMT071:HMT073:HMT074:HMT398:HMT423:HMT431:HMT638:HMT677:HMT707:HMT734:HMT948	Streptococcus;pneumoniae:Streptococcus;mitis:Streptococcus;sp._HMT_423:Streptococcus;sp._HMT_064:Streptococcus;oralis_subsp._dentisani_clade_398:Streptococcus;infantis_clade_431:Streptococcus;infantis_clade_638:Streptococcus;sp._HMT_061:Streptococcus;sp._HMT_074:Streptococcus;oralis_subsp._oralis:Streptococcus;oralis_subsp._tigurinus_clade_070:Streptococcus;oralis_subsp._dentisani_clade_058:Strep…
HMT638	Streptococcus;sp._HMT_074	HMT058:HMT061:HMT064:HMT066:HMT070:HMT071:HMT073:HMT074:HMT398:HMT423:HMT431:HMT638:HMT677:HMT707:HMT734:HMT948	Streptococcus;pneumoniae:Streptococcus;mitis:Streptococcus;sp._HMT_423:Streptococcus;sp._HMT_064:Streptococcus;oralis_subsp._dentisani_clade_398:Streptococcus;infantis_clade_431:Streptococcus;infantis_clade_638:Streptococcus;sp._HMT_061:Streptococcus;sp._HMT_074:Streptococcus;oralis_subsp._oralis:Streptococcus;oralis_subsp._tigurinus_clade_070:Streptococcus;oralis_subsp._dentisani_clade_058:Strep…
HMT707	Streptococcus;sp._HMT_074	HMT058:HMT061:HMT064:HMT066:HMT070:HMT071:HMT073:HMT074:HMT398:HMT423:HMT431:HMT638:HMT677:HMT707:HMT734:HMT948	Streptococcus;pneumoniae:Streptococcus;mitis:Streptococcus;sp._HMT_423:Streptococcus;sp._HMT_064:Streptococcus;oralis_subsp._dentisani_clade_398:Streptococcus;infantis_clade_431:Streptococcus;infantis_clade_638:Streptococcus;sp._HMT_061:Streptococcus;sp._HMT_074:Streptococcus;oralis_subsp._oralis:Streptococcus;oralis_subsp._tigurinus_clade_070:Streptococcus;oralis_subsp._dentisani_clade_058:Strep…
HMT494	Lachnoanaerobaculum;orale	HMT082:HMT494	Lachnoanaerobaculum;orale:Lachnoanaerobaculum;saburreum
HMT377	Peptostreptococcaceae_[XI][G-7];yurii_subsp._schtitka	HMT106:HMT377	Peptostreptococcaceae_[XI][G-7];yurii_subspp._yurii_&_margaretiae:Peptostreptococcaceae_[XI][G-7];yurii_subsp._schtitka
HMT083	Lachnoanaerobaculum;umeaense	HMT083:HMT107	Lachnoanaerobaculum;umeaense:Lachnoanaerobaculum;sp._HMT_083
HMT111	Parvimonas;sp._HMT_110	HMT110:HMT111:HMT393	Parvimonas;micra:Parvimonas;sp._HMT_393:Parvimonas;sp._HMT_110
HMT125	Selenomonas;sp._HMT_146	HMT125:HMT138:HMT146:HMT892:HMT920	Selenomonas;sp._HMT_146:Selenomonas;sp._HMT_138:Selenomonas;sp._HMT_892:Selenomonas;sp._HMT_920:Selenomonas;flueggei
HMT135	Veillonellaceae_[G-1];bacterium_HMT_148	HMT135:HMT148	Veillonellaceae_[G-1];bacterium_HMT_135:Veillonellaceae_[G-1];bacterium_HMT_148
HMT171	Actinomyces;sp._HMT_169	HMT169:HMT171:HMT175:HMT176:HMT688:HMT849:HMT893	Actinomyces;sp._HMT_175:Actinomyces;oris:Actinomyces;sp._HMT_169:Actinomyces;sp._HMT_171:Actinomyces;johnsonii:Actinomyces;naeslundii:Actinomyces;viscosus
HMT175	Actinomyces;sp._HMT_169	HMT169:HMT171:HMT175:HMT176:HMT688:HMT849:HMT893	Actinomyces;sp._HMT_175:Actinomyces;oris:Actinomyces;sp._HMT_169:Actinomyces;sp._HMT_171:Actinomyces;johnsonii:Actinomyces;naeslundii:Actinomyces;viscosus
HMT176	Actinomyces;sp._HMT_169	HMT169:HMT171:HMT175:HMT176:HMT688:HMT849:HMT893	Actinomyces;sp._HMT_175:Actinomyces;oris:Actinomyces;sp._HMT_169:Actinomyces;sp._HMT_171:Actinomyces;johnsonii:Actinomyces;naeslundii:Actinomyces;viscosus
HMT893	Actinomyces;sp._HMT_169	HMT169:HMT171:HMT175:HMT176:HMT688:HMT849:HMT893	Actinomyces;sp._HMT_175:Actinomyces;oris:Actinomyces;sp._HMT_169:Actinomyces;sp._HMT_171:Actinomyces;johnsonii:Actinomyces;naeslundii:Actinomyces;viscosus
HMT171	Actinomyces;sp._HMT_170	HMT170:HMT171:HMT849:HMT893	Actinomyces;oris:Actinomyces;sp._HMT_171:Actinomyces;johnsonii:Actinomyces;sp._HMT_170
HMT893	Actinomyces;sp._HMT_170	HMT170:HMT171:HMT849:HMT893	Actinomyces;oris:Actinomyces;sp._HMT_171:Actinomyces;johnsonii:Actinomyces;sp._HMT_170
HMT180	Actinomyces;sp._HMT_172	HMT172:HMT180:HMT701	Actinomyces;sp._HMT_180:Actinomyces;sp._HMT_172:Actinomyces;odontolyticus
HMT200	Fusobacterium;nucleatum_subsp._polymorphum	HMT200:HMT202:HMT203:HMT204:HMT205:HMT370:HMT420:HMT689:HMT698:HMT953	Fusobacterium;nucleatum_subsp._vincentii:Fusobacterium;naviforme:Fusobacterium;sp._HMT_204:Fusobacterium;sp._HMT_205:Fusobacterium;nucleatum_subsp._animalis:Fusobacterium;nucleatum_subsp._nucleatum:Fusobacterium;sp._HMT_203:Fusobacterium;nucleatum_subsp._polymorphum:Fusobacterium;hwasookii:Fusobacterium;sp._HMT_370
HMT203	Fusobacterium;nucleatum_subsp._polymorphum	HMT200:HMT202:HMT203:HMT204:HMT205:HMT370:HMT420:HMT689:HMT698:HMT953	Fusobacterium;nucleatum_subsp._vincentii:Fusobacterium;naviforme:Fusobacterium;sp._HMT_204:Fusobacterium;sp._HMT_205:Fusobacterium;nucleatum_subsp._animalis:Fusobacterium;nucleatum_subsp._nucleatum:Fusobacterium;sp._HMT_203:Fusobacterium;nucleatum_subsp._polymorphum:Fusobacterium;hwasookii:Fusobacterium;sp._HMT_370
HMT420	Fusobacterium;nucleatum_subsp._polymorphum	HMT200:HMT202:HMT203:HMT204:HMT205:HMT370:HMT420:HMT689:HMT698:HMT953	Fusobacterium;nucleatum_subsp._vincentii:Fusobacterium;naviforme:Fusobacterium;sp._HMT_204:Fusobacterium;sp._HMT_205:Fusobacterium;nucleatum_subsp._animalis:Fusobacterium;nucleatum_subsp._nucleatum:Fusobacterium;sp._HMT_203:Fusobacterium;nucleatum_subsp._polymorphum:Fusobacterium;hwasookii:Fusobacterium;sp._HMT_370
HMT200	Fusobacterium;sp._HMT_204	HMT200:HMT202:HMT203:HMT204:HMT205:HMT420:HMT689:HMT698	Fusobacterium;nucleatum_subsp._vincentii:Fusobacterium;naviforme:Fusobacterium;sp._HMT_204:Fusobacterium;sp._HMT_205:Fusobacterium;nucleatum_subsp._animalis:Fusobacterium;nucleatum_subsp._nucleatum:Fusobacterium;sp._HMT_203:Fusobacterium;nucleatum_subsp._polymorphum
HMT203	Fusobacterium;sp._HMT_204	HMT200:HMT202:HMT203:HMT204:HMT205:HMT420:HMT689:HMT698	Fusobacterium;nucleatum_subsp._vincentii:Fusobacterium;naviforme:Fusobacterium;sp._HMT_204:Fusobacterium;sp._HMT_205:Fusobacterium;nucleatum_subsp._animalis:Fusobacterium;nucleatum_subsp._nucleatum:Fusobacterium;sp._HMT_203:Fusobacterium;nucleatum_subsp._polymorphum
HMT420	Fusobacterium;sp._HMT_204	HMT200:HMT202:HMT203:HMT204:HMT205:HMT420:HMT689:HMT698	Fusobacterium;nucleatum_subsp._vincentii:Fusobacterium;naviforme:Fusobacterium;sp._HMT_204:Fusobacterium;sp._HMT_205:Fusobacterium;nucleatum_subsp._animalis:Fusobacterium;nucleatum_subsp._nucleatum:Fusobacterium;sp._HMT_203:Fusobacterium;nucleatum_subsp._polymorphum
HMT200	Fusobacterium;sp._HMT_205	HMT200:HMT202:HMT203:HMT204:HMT205:HMT420:HMT689	Fusobacterium;nucleatum_subsp._vincentii:Fusobacterium;naviforme:Fusobacterium;sp._HMT_204:Fusobacterium;sp._HMT_205:Fusobacterium;nucleatum_subsp._animalis:Fusobacterium;sp._HMT_203:Fusobacterium;nucleatum_subsp._polymorphum
HMT203	Fusobacterium;sp._HMT_205	HMT200:HMT202:HMT203:HMT204:HMT205:HMT420:HMT689	Fusobacterium;nucleatum_subsp._vincentii:Fusobacterium;naviforme:Fusobacterium;sp._HMT_204:Fusobacterium;sp._HMT_205:Fusobacterium;nucleatum_subsp._animalis:Fusobacterium;sp._HMT_203:Fusobacterium;nucleatum_subsp._polymorphum
HMT420	Fusobacterium;sp._HMT_205	HMT200:HMT202:HMT203:HMT204:HMT205:HMT420:HMT689	Fusobacterium;nucleatum_subsp._vincentii:Fusobacterium;naviforme:Fusobacterium;sp._HMT_204:Fusobacterium;sp._HMT_205:Fusobacterium;nucleatum_subsp._animalis:Fusobacterium;sp._HMT_203:Fusobacterium;nucleatum_subsp._polymorphum
HMT230	Treponema;sp._HMT_231	HMT029:HMT230:HMT231:HMT667	Treponema;medium:Treponema;sp._HMT_231:Treponema;vincentii:Treponema;sp._HMT_230
HMT230	Treponema;sp._HMT_236	HMT029:HMT230:HMT236:HMT667	Treponema;medium:Treponema;vincentii:Treponema;sp._HMT_230:Treponema;sp._HMT_236
HMT268	Treponema;sp._HMT_269	HMT268:HMT269:HMT769	Treponema;socranskii:Treponema;sp._HMT_269:Treponema;sp._HMT_268
HMT769	Treponema;sp._HMT_269	HMT268:HMT269:HMT769	Treponema;socranskii:Treponema;sp._HMT_269:Treponema;sp._HMT_268
HMT365	Bacteroidetes_[G-3];bacterium_HMT_281	HMT281:HMT365	Bacteroidetes_[G-3];bacterium_HMT_365:Bacteroidetes_[G-3];bacterium_HMT_281
HMT283	Porphyromonas;sp._HMT_284	HMT275:HMT283:HMT284	Porphyromonas;catoniae:Porphyromonas;sp._HMT_275:Porphyromonas;sp._HMT_284
HMT273	Porphyromonas;sp._HMT_285	HMT273:HMT285	Porphyromonas;endodontalis:Porphyromonas;sp._HMT_285
HMT313	Prevotella;histicola	HMT298:HMT313	Prevotella;sp._HMT_313:Prevotella;histicola
HMT412	Capnocytophaga;sp._HMT_323	HMT323:HMT380:HMT412:HMT902	Capnocytophaga;sp._HMT_323:Capnocytophaga;sp._HMT_412:Capnocytophaga;sp._HMT_380:Capnocytophaga;sp._HMT_902
HMT412	Capnocytophaga;sp._HMT_324	HMT324:HMT412:HMT903	Capnocytophaga;sp._HMT_412:Capnocytophaga;sp._HMT_324:Capnocytophaga;sp._HMT_903
HMT361	Fretibacterium;sp._HMT_358	HMT358:HMT359:HMT360:HMT361:HMT362	Fretibacterium;sp._HMT_362:Fretibacterium;sp._HMT_359:Fretibacterium;sp._HMT_360:Fretibacterium;sp._HMT_361:Fretibacterium;sp._HMT_358
HMT362	Fretibacterium;sp._HMT_358	HMT358:HMT359:HMT360:HMT361:HMT362	Fretibacterium;sp._HMT_362:Fretibacterium;sp._HMT_359:Fretibacterium;sp._HMT_360:Fretibacterium;sp._HMT_361:Fretibacterium;sp._HMT_358
HMT361	Fretibacterium;sp._HMT_359	HMT358:HMT359:HMT360:HMT361:HMT362	Fretibacterium;sp._HMT_362:Fretibacterium;sp._HMT_359:Fretibacterium;sp._HMT_360:Fretibacterium;sp._HMT_361:Fretibacterium;sp._HMT_358
HMT362	Fretibacterium;sp._HMT_359	HMT358:HMT359:HMT360:HMT361:HMT362	Fretibacterium;sp._HMT_362:Fretibacterium;sp._HMT_359:Fretibacterium;sp._HMT_360:Fretibacterium;sp._HMT_361:Fretibacterium;sp._HMT_358
HMT362	Fretibacterium;sp._HMT_360	HMT358:HMT359:HMT360:HMT362	Fretibacterium;sp._HMT_362:Fretibacterium;sp._HMT_359:Fretibacterium;sp._HMT_360:Fretibacterium;sp._HMT_358
HMT201	Fusobacterium;sp._HMT_370	HMT201:HMT202:HMT203:HMT370:HMT698:HMT953	Fusobacterium;nucleatum_subsp._nucleatum:Fusobacterium;sp._HMT_203:Fusobacterium;nucleatum_subsp._polymorphum:Fusobacterium;hwasookii:Fusobacterium;sp._HMT_370:Fusobacterium;periodonticum
HMT203	Fusobacterium;sp._HMT_370	HMT201:HMT202:HMT203:HMT370:HMT698:HMT953	Fusobacterium;nucleatum_subsp._nucleatum:Fusobacterium;sp._HMT_203:Fusobacterium;nucleatum_subsp._polymorphum:Fusobacterium;hwasookii:Fusobacterium;sp._HMT_370:Fusobacterium;periodonticum
HMT111	Parvimonas;sp._HMT_393	HMT110:HMT111:HMT393	Parvimonas;micra:Parvimonas;sp._HMT_393:Parvimonas;sp._HMT_110
HMT222	Leptotrichia;sp._HMT_417	HMT222:HMT417:HMT463	Leptotrichia;wadei:Leptotrichia;sp._HMT_417:Leptotrichia;sp._HMT_463
HMT126	Selenomonas;sp._HMT_479	HMT126:HMT479:HMT481:HMT726:HMT919	Centipeda;periodontii:Selenomonas;sp._HMT_479:Selenomonas;sp._HMT_126:Selenomonas;sp._HMT_919:Selenomonas;sp._HMT_481
HMT919	Selenomonas;sp._HMT_479	HMT126:HMT479:HMT481:HMT726:HMT919	Centipeda;periodontii:Selenomonas;sp._HMT_479:Selenomonas;sp._HMT_126:Selenomonas;sp._HMT_919:Selenomonas;sp._HMT_481
HMT126	Selenomonas;sp._HMT_481	HMT126:HMT479:HMT481:HMT639:HMT726:HMT919	Centipeda;periodontii:Selenomonas;sp._HMT_479:Selenomonas;sp._HMT_126:Selenomonas;sp._HMT_919:Selenomonas;sp._HMT_481:Selenomonas;infelix
HMT639	Selenomonas;sp._HMT_481	HMT126:HMT479:HMT481:HMT639:HMT726:HMT919	Centipeda;periodontii:Selenomonas;sp._HMT_479:Selenomonas;sp._HMT_126:Selenomonas;sp._HMT_919:Selenomonas;sp._HMT_481:Selenomonas;infelix
HMT919	Selenomonas;sp._HMT_481	HMT126:HMT479:HMT481:HMT639:HMT726:HMT919	Centipeda;periodontii:Selenomonas;sp._HMT_479:Selenomonas;sp._HMT_126:Selenomonas;sp._HMT_919:Selenomonas;sp._HMT_481:Selenomonas;infelix
HMT135	Veillonellaceae_[G-1];bacterium_HMT_483	HMT135:HMT483	Veillonellaceae_[G-1];bacterium_HMT_483:Veillonellaceae_[G-1];bacterium_HMT_135
HMT898	Aggregatibacter;sp._HMT_513	HMT513:HMT898	Aggregatibacter;sp._HMT_513:Aggregatibacter;sp._HMT_898
HMT461	Lactobacillus;acidophilus	HMT461:HMT529:HMT817	Lactobacillus;ultunensis:Lactobacillus;crispatus:Lactobacillus;acidophilus
HMT785	Porphyromonas;asaccharolytica	HMT547:HMT785	Porphyromonas;uenonis:Porphyromonas;asaccharolytica
HMT225	Leptotrichia;buccalis	HMT225:HMT563	Leptotrichia;sp._HMT_225:Leptotrichia;buccalis
HMT731	Enterobacter;cancerogenus	HMT153:HMT565:HMT731	Klebsiella;pneumoniae:Klebsiella;aerogenes:Enterobacter;cancerogenus
HMT058	Streptococcus;cristatus_clade_578	HMT058:HMT061:HMT064:HMT066:HMT070:HMT071:HMT073:HMT398:HMT423:HMT431:HMT578:HMT622:HMT638:HMT677:HMT707:HMT721:HMT886	Streptococcus;mitis:Streptococcus;sp._HMT_423:Streptococcus;sp._HMT_064:Streptococcus;oralis_subsp._dentisani_clade_398:Streptococcus;infantis_clade_431:Streptococcus;infantis_clade_638:Streptococcus;sp._HMT_061:Streptococcus;oralis_subsp._oralis:Streptococcus;oralis_subsp._tigurinus_clade_070:Streptococcus;oralis_subsp._dentisani_clade_058:Streptococcus;oralis_subsp._tigurinus_clade_071:Streptoc…
HMT061	Streptococcus;cristatus_clade_578	HMT058:HMT061:HMT064:HMT066:HMT070:HMT071:HMT073:HMT398:HMT423:HMT431:HMT578:HMT622:HMT638:HMT677:HMT707:HMT721:HMT886	Streptococcus;mitis:Streptococcus;sp._HMT_423:Streptococcus;sp._HMT_064:Streptococcus;oralis_subsp._dentisani_clade_398:Streptococcus;infantis_clade_431:Streptococcus;infantis_clade_638:Streptococcus;sp._HMT_061:Streptococcus;oralis_subsp._oralis:Streptococcus;oralis_subsp._tigurinus_clade_070:Streptococcus;oralis_subsp._dentisani_clade_058:Streptococcus;oralis_subsp._tigurinus_clade_071:Streptoc…
HMT064	Streptococcus;cristatus_clade_578	HMT058:HMT061:HMT064:HMT066:HMT070:HMT071:HMT073:HMT398:HMT423:HMT431:HMT578:HMT622:HMT638:HMT677:HMT707:HMT721:HMT886	Streptococcus;mitis:Streptococcus;sp._HMT_423:Streptococcus;sp._HMT_064:Streptococcus;oralis_subsp._dentisani_clade_398:Streptococcus;infantis_clade_431:Streptococcus;infantis_clade_638:Streptococcus;sp._HMT_061:Streptococcus;oralis_subsp._oralis:Streptococcus;oralis_subsp._tigurinus_clade_070:Streptococcus;oralis_subsp._dentisani_clade_058:Streptococcus;oralis_subsp._tigurinus_clade_071:Streptoc…
HMT070	Streptococcus;cristatus_clade_578	HMT058:HMT061:HMT064:HMT066:HMT070:HMT071:HMT073:HMT398:HMT423:HMT431:HMT578:HMT622:HMT638:HMT677:HMT707:HMT721:HMT886	Streptococcus;mitis:Streptococcus;sp._HMT_423:Streptococcus;sp._HMT_064:Streptococcus;oralis_subsp._dentisani_clade_398:Streptococcus;infantis_clade_431:Streptococcus;infantis_clade_638:Streptococcus;sp._HMT_061:Streptococcus;oralis_subsp._oralis:Streptococcus;oralis_subsp._tigurinus_clade_070:Streptococcus;oralis_subsp._dentisani_clade_058:Streptococcus;oralis_subsp._tigurinus_clade_071:Streptoc…
HMT071	Streptococcus;cristatus_clade_578	HMT058:HMT061:HMT064:HMT066:HMT070:HMT071:HMT073:HMT398:HMT423:HMT431:HMT578:HMT622:HMT638:HMT677:HMT707:HMT721:HMT886	Streptococcus;mitis:Streptococcus;sp._HMT_423:Streptococcus;sp._HMT_064:Streptococcus;oralis_subsp._dentisani_clade_398:Streptococcus;infantis_clade_431:Streptococcus;infantis_clade_638:Streptococcus;sp._HMT_061:Streptococcus;oralis_subsp._oralis:Streptococcus;oralis_subsp._tigurinus_clade_070:Streptococcus;oralis_subsp._dentisani_clade_058:Streptococcus;oralis_subsp._tigurinus_clade_071:Streptoc…
HMT398	Streptococcus;cristatus_clade_578	HMT058:HMT061:HMT064:HMT066:HMT070:HMT071:HMT073:HMT398:HMT423:HMT431:HMT578:HMT622:HMT638:HMT677:HMT707:HMT721:HMT886	Streptococcus;mitis:Streptococcus;sp._HMT_423:Streptococcus;sp._HMT_064:Streptococcus;oralis_subsp._dentisani_clade_398:Streptococcus;infantis_clade_431:Streptococcus;infantis_clade_638:Streptococcus;sp._HMT_061:Streptococcus;oralis_subsp._oralis:Streptococcus;oralis_subsp._tigurinus_clade_070:Streptococcus;oralis_subsp._dentisani_clade_058:Streptococcus;oralis_subsp._tigurinus_clade_071:Streptoc…
HMT431	Streptococcus;cristatus_clade_578	HMT058:HMT061:HMT064:HMT066:HMT070:HMT071:HMT073:HMT398:HMT423:HMT431:HMT578:HMT622:HMT638:HMT677:HMT707:HMT721:HMT886	Streptococcus;mitis:Streptococcus;sp._HMT_423:Streptococcus;sp._HMT_064:Streptococcus;oralis_subsp._dentisani_clade_398:Streptococcus;infantis_clade_431:Streptococcus;infantis_clade_638:Streptococcus;sp._HMT_061:Streptococcus;oralis_subsp._oralis:Streptococcus;oralis_subsp._tigurinus_clade_070:Streptococcus;oralis_subsp._dentisani_clade_058:Streptococcus;oralis_subsp._tigurinus_clade_071:Streptoc…
HMT638	Streptococcus;cristatus_clade_578	HMT058:HMT061:HMT064:HMT066:HMT070:HMT071:HMT073:HMT398:HMT423:HMT431:HMT578:HMT622:HMT638:HMT677:HMT707:HMT721:HMT886	Streptococcus;mitis:Streptococcus;sp._HMT_423:Streptococcus;sp._HMT_064:Streptococcus;oralis_subsp._dentisani_clade_398:Streptococcus;infantis_clade_431:Streptococcus;infantis_clade_638:Streptococcus;sp._HMT_061:Streptococcus;oralis_subsp._oralis:Streptococcus;oralis_subsp._tigurinus_clade_070:Streptococcus;oralis_subsp._dentisani_clade_058:Streptococcus;oralis_subsp._tigurinus_clade_071:Streptoc…
HMT707	Streptococcus;cristatus_clade_578	HMT058:HMT061:HMT064:HMT066:HMT070:HMT071:HMT073:HMT398:HMT423:HMT431:HMT578:HMT622:HMT638:HMT677:HMT707:HMT721:HMT886	Streptococcus;mitis:Streptococcus;sp._HMT_423:Streptococcus;sp._HMT_064:Streptococcus;oralis_subsp._dentisani_clade_398:Streptococcus;infantis_clade_431:Streptococcus;infantis_clade_638:Streptococcus;sp._HMT_061:Streptococcus;oralis_subsp._oralis:Streptococcus;oralis_subsp._tigurinus_clade_070:Streptococcus;oralis_subsp._dentisani_clade_058:Streptococcus;oralis_subsp._tigurinus_clade_071:Streptoc…
HMT012	Kingella;denitrificans	HMT012:HMT582	Kingella;sp._HMT_012:Kingella;denitrificans
HMT731	Enterobacter;hormaechei	HMT153:HMT634:HMT731	Klebsiella;pneumoniae:Klebsiella;aerogenes:Enterobacter;hormaechei
HMT472	Prevotella;loescheii	HMT472:HMT658	Prevotella;sp._HMT_472:Prevotella;loescheii
HMT230	Treponema;medium	HMT029:HMT230:HMT231:HMT236:HMT667	Treponema;medium:Treponema;sp._HMT_231:Treponema;vincentii:Treponema;sp._HMT_230:Treponema;sp._HMT_236
HMT180	Actinomyces;meyeri	HMT180:HMT671	Actinomyces;sp._HMT_180:Actinomyces;meyeri
HMT291	Prevotella;multiformis	HMT291:HMT685	Prevotella;denticola:Prevotella;multiformis
HMT171	Actinomyces;viscosus	HMT169:HMT171:HMT175:HMT176:HMT688:HMT849	Actinomyces;sp._HMT_175:Actinomyces;sp._HMT_169:Actinomyces;sp._HMT_171:Actinomyces;johnsonii:Actinomyces;naeslundii:Actinomyces;viscosus
HMT175	Actinomyces;viscosus	HMT169:HMT171:HMT175:HMT176:HMT688:HMT849	Actinomyces;sp._HMT_175:Actinomyces;sp._HMT_169:Actinomyces;sp._HMT_171:Actinomyces;johnsonii:Actinomyces;naeslundii:Actinomyces;viscosus
HMT176	Actinomyces;viscosus	HMT169:HMT171:HMT175:HMT176:HMT688:HMT849	Actinomyces;sp._HMT_175:Actinomyces;sp._HMT_169:Actinomyces;sp._HMT_171:Actinomyces;johnsonii:Actinomyces;naeslundii:Actinomyces;viscosus
HMT200	Fusobacterium;naviforme	HMT200:HMT202:HMT203:HMT204:HMT205:HMT420:HMT689:HMT698	Fusobacterium;nucleatum_subsp._vincentii:Fusobacterium;naviforme:Fusobacterium;sp._HMT_204:Fusobacterium;sp._HMT_205:Fusobacterium;nucleatum_subsp._animalis:Fusobacterium;nucleatum_subsp._nucleatum:Fusobacterium;sp._HMT_203:Fusobacterium;nucleatum_subsp._polymorphum
HMT203	Fusobacterium;naviforme	HMT200:HMT202:HMT203:HMT204:HMT205:HMT420:HMT689:HMT698	Fusobacterium;nucleatum_subsp._vincentii:Fusobacterium;naviforme:Fusobacterium;sp._HMT_204:Fusobacterium;sp._HMT_205:Fusobacterium;nucleatum_subsp._animalis:Fusobacterium;nucleatum_subsp._nucleatum:Fusobacterium;sp._HMT_203:Fusobacterium;nucleatum_subsp._polymorphum
HMT420	Fusobacterium;naviforme	HMT200:HMT202:HMT203:HMT204:HMT205:HMT420:HMT689:HMT698	Fusobacterium;nucleatum_subsp._vincentii:Fusobacterium;naviforme:Fusobacterium;sp._HMT_204:Fusobacterium;sp._HMT_205:Fusobacterium;nucleatum_subsp._animalis:Fusobacterium;nucleatum_subsp._nucleatum:Fusobacterium;sp._HMT_203:Fusobacterium;nucleatum_subsp._polymorphum
HMT200	Fusobacterium;nucleatum_subsp._nucleatum	HMT200:HMT202:HMT203:HMT204:HMT370:HMT420:HMT689:HMT698:HMT953	Fusobacterium;nucleatum_subsp._vincentii:Fusobacterium;naviforme:Fusobacterium;sp._HMT_204:Fusobacterium;nucleatum_subsp._animalis:Fusobacterium;nucleatum_subsp._nucleatum:Fusobacterium;sp._HMT_203:Fusobacterium;nucleatum_subsp._polymorphum:Fusobacterium;hwasookii:Fusobacterium;sp._HMT_370
HMT203	Fusobacterium;nucleatum_subsp._nucleatum	HMT200:HMT202:HMT203:HMT204:HMT370:HMT420:HMT689:HMT698:HMT953	Fusobacterium;nucleatum_subsp._vincentii:Fusobacterium;naviforme:Fusobacterium;sp._HMT_204:Fusobacterium;nucleatum_subsp._animalis:Fusobacterium;nucleatum_subsp._nucleatum:Fusobacterium;sp._HMT_203:Fusobacterium;nucleatum_subsp._polymorphum:Fusobacterium;hwasookii:Fusobacterium;sp._HMT_370
HMT420	Fusobacterium;nucleatum_subsp._nucleatum	HMT200:HMT202:HMT203:HMT204:HMT370:HMT420:HMT689:HMT698:HMT953	Fusobacterium;nucleatum_subsp._vincentii:Fusobacterium;naviforme:Fusobacterium;sp._HMT_204:Fusobacterium;nucleatum_subsp._animalis:Fusobacterium;nucleatum_subsp._nucleatum:Fusobacterium;sp._HMT_203:Fusobacterium;nucleatum_subsp._polymorphum:Fusobacterium;hwasookii:Fusobacterium;sp._HMT_370
HMT180	Actinomyces;odontolyticus	HMT172:HMT180:HMT701	Actinomyces;sp._HMT_180:Actinomyces;sp._HMT_172:Actinomyces;odontolyticus
HMT126	Centipeda;periodontii	HMT126:HMT479:HMT481:HMT639:HMT726:HMT919	Centipeda;periodontii:Selenomonas;sp._HMT_479:Selenomonas;sp._HMT_126:Selenomonas;sp._HMT_919:Selenomonas;sp._HMT_481:Selenomonas;infelix
HMT639	Centipeda;periodontii	HMT126:HMT479:HMT481:HMT639:HMT726:HMT919	Centipeda;periodontii:Selenomonas;sp._HMT_479:Selenomonas;sp._HMT_126:Selenomonas;sp._HMT_919:Selenomonas;sp._HMT_481:Selenomonas;infelix
HMT919	Centipeda;periodontii	HMT126:HMT479:HMT481:HMT639:HMT726:HMT919	Centipeda;periodontii:Selenomonas;sp._HMT_479:Selenomonas;sp._HMT_126:Selenomonas;sp._HMT_919:Selenomonas;sp._HMT_481:Selenomonas;infelix
HMT058	Streptococcus;pneumoniae	HMT058:HMT061:HMT064:HMT070:HMT071:HMT074:HMT398:HMT423:HMT431:HMT638:HMT677:HMT707:HMT734	Streptococcus;pneumoniae:Streptococcus;mitis:Streptococcus;sp._HMT_423:Streptococcus;sp._HMT_064:Streptococcus;oralis_subsp._dentisani_clade_398:Streptococcus;infantis_clade_431:Streptococcus;infantis_clade_638:Streptococcus;sp._HMT_061:Streptococcus;sp._HMT_074:Streptococcus;oralis_subsp._oralis:Streptococcus;oralis_subsp._tigurinus_clade_070:Streptococcus;oralis_subsp._dentisani_clade_058:Strep…
HMT061	Streptococcus;pneumoniae	HMT058:HMT061:HMT064:HMT070:HMT071:HMT074:HMT398:HMT423:HMT431:HMT638:HMT677:HMT707:HMT734	Streptococcus;pneumoniae:Streptococcus;mitis:Streptococcus;sp._HMT_423:Streptococcus;sp._HMT_064:Streptococcus;oralis_subsp._dentisani_clade_398:Streptococcus;infantis_clade_431:Streptococcus;infantis_clade_638:Streptococcus;sp._HMT_061:Streptococcus;sp._HMT_074:Streptococcus;oralis_subsp._oralis:Streptococcus;oralis_subsp._tigurinus_clade_070:Streptococcus;oralis_subsp._dentisani_clade_058:Strep…
HMT064	Streptococcus;pneumoniae	HMT058:HMT061:HMT064:HMT070:HMT071:HMT074:HMT398:HMT423:HMT431:HMT638:HMT677:HMT707:HMT734	Streptococcus;pneumoniae:Streptococcus;mitis:Streptococcus;sp._HMT_423:Streptococcus;sp._HMT_064:Streptococcus;oralis_subsp._dentisani_clade_398:Streptococcus;infantis_clade_431:Streptococcus;infantis_clade_638:Streptococcus;sp._HMT_061:Streptococcus;sp._HMT_074:Streptococcus;oralis_subsp._oralis:Streptococcus;oralis_subsp._tigurinus_clade_070:Streptococcus;oralis_subsp._dentisani_clade_058:Strep…
HMT070	Streptococcus;pneumoniae	HMT058:HMT061:HMT064:HMT070:HMT071:HMT074:HMT398:HMT423:HMT431:HMT638:HMT677:HMT707:HMT734	Streptococcus;pneumoniae:Streptococcus;mitis:Streptococcus;sp._HMT_423:Streptococcus;sp._HMT_064:Streptococcus;oralis_subsp._dentisani_clade_398:Streptococcus;infantis_clade_431:Streptococcus;infantis_clade_638:Streptococcus;sp._HMT_061:Streptococcus;sp._HMT_074:Streptococcus;oralis_subsp._oralis:Streptococcus;oralis_subsp._tigurinus_clade_070:Streptococcus;oralis_subsp._dentisani_clade_058:Strep…
HMT071	Streptococcus;pneumoniae	HMT058:HMT061:HMT064:HMT070:HMT071:HMT074:HMT398:HMT423:HMT431:HMT638:HMT677:HMT707:HMT734	Streptococcus;pneumoniae:Streptococcus;mitis:Streptococcus;sp._HMT_423:Streptococcus;sp._HMT_064:Streptococcus;oralis_subsp._dentisani_clade_398:Streptococcus;infantis_clade_431:Streptococcus;infantis_clade_638:Streptococcus;sp._HMT_061:Streptococcus;sp._HMT_074:Streptococcus;oralis_subsp._oralis:Streptococcus;oralis_subsp._tigurinus_clade_070:Streptococcus;oralis_subsp._dentisani_clade_058:Strep…
HMT398	Streptococcus;pneumoniae	HMT058:HMT061:HMT064:HMT070:HMT071:HMT074:HMT398:HMT423:HMT431:HMT638:HMT677:HMT707:HMT734	Streptococcus;pneumoniae:Streptococcus;mitis:Streptococcus;sp._HMT_423:Streptococcus;sp._HMT_064:Streptococcus;oralis_subsp._dentisani_clade_398:Streptococcus;infantis_clade_431:Streptococcus;infantis_clade_638:Streptococcus;sp._HMT_061:Streptococcus;sp._HMT_074:Streptococcus;oralis_subsp._oralis:Streptococcus;oralis_subsp._tigurinus_clade_070:Streptococcus;oralis_subsp._dentisani_clade_058:Strep…
HMT431	Streptococcus;pneumoniae	HMT058:HMT061:HMT064:HMT070:HMT071:HMT074:HMT398:HMT423:HMT431:HMT638:HMT677:HMT707:HMT734	Streptococcus;pneumoniae:Streptococcus;mitis:Streptococcus;sp._HMT_423:Streptococcus;sp._HMT_064:Streptococcus;oralis_subsp._dentisani_clade_398:Streptococcus;infantis_clade_431:Streptococcus;infantis_clade_638:Streptococcus;sp._HMT_061:Streptococcus;sp._HMT_074:Streptococcus;oralis_subsp._oralis:Streptococcus;oralis_subsp._tigurinus_clade_070:Streptococcus;oralis_subsp._dentisani_clade_058:Strep…
HMT638	Streptococcus;pneumoniae	HMT058:HMT061:HMT064:HMT070:HMT071:HMT074:HMT398:HMT423:HMT431:HMT638:HMT677:HMT707:HMT734	Streptococcus;pneumoniae:Streptococcus;mitis:Streptococcus;sp._HMT_423:Streptococcus;sp._HMT_064:Streptococcus;oralis_subsp._dentisani_clade_398:Streptococcus;infantis_clade_431:Streptococcus;infantis_clade_638:Streptococcus;sp._HMT_061:Streptococcus;sp._HMT_074:Streptococcus;oralis_subsp._oralis:Streptococcus;oralis_subsp._tigurinus_clade_070:Streptococcus;oralis_subsp._dentisani_clade_058:Strep…
HMT707	Streptococcus;pneumoniae	HMT058:HMT061:HMT064:HMT070:HMT071:HMT074:HMT398:HMT423:HMT431:HMT638:HMT677:HMT707:HMT734	Streptococcus;pneumoniae:Streptococcus;mitis:Streptococcus;sp._HMT_423:Streptococcus;sp._HMT_064:Streptococcus;oralis_subsp._dentisani_clade_398:Streptococcus;infantis_clade_431:Streptococcus;infantis_clade_638:Streptococcus;sp._HMT_061:Streptococcus;sp._HMT_074:Streptococcus;oralis_subsp._oralis:Streptococcus;oralis_subsp._tigurinus_clade_070:Streptococcus;oralis_subsp._dentisani_clade_058:Strep…
HMT691	Mogibacterium;pumilum	HMT008:HMT593:HMT691:HMT742	Mogibacterium;diversum:Mogibacterium;vescum:Mogibacterium;neglectum:Mogibacterium;pumilum
HMT584	Treponema;putidum	HMT584:HMT743	Treponema;denticola:Treponema;putidum
HMT461	Lactobacillus;crispatus	HMT461:HMT529:HMT817	Lactobacillus;ultunensis:Lactobacillus;crispatus:Lactobacillus;acidophilus
HMT341	Corynebacterium;mucifaciens	HMT030:HMT054:HMT341:HMT835	Corynebacterium;coyleae:Corynebacterium;pilbarense:Corynebacterium;mucifaciens:Corynebacterium;afermentans
HMT171	Actinomyces;johnsonii	HMT169:HMT170:HMT171:HMT175:HMT176:HMT688:HMT849	Actinomyces;sp._HMT_175:Actinomyces;sp._HMT_169:Actinomyces;sp._HMT_171:Actinomyces;johnsonii:Actinomyces;sp._HMT_170:Actinomyces;naeslundii:Actinomyces;viscosus
HMT175	Actinomyces;johnsonii	HMT169:HMT170:HMT171:HMT175:HMT176:HMT688:HMT849	Actinomyces;sp._HMT_175:Actinomyces;sp._HMT_169:Actinomyces;sp._HMT_171:Actinomyces;johnsonii:Actinomyces;sp._HMT_170:Actinomyces;naeslundii:Actinomyces;viscosus
HMT176	Actinomyces;johnsonii	HMT169:HMT170:HMT171:HMT175:HMT176:HMT688:HMT849	Actinomyces;sp._HMT_175:Actinomyces;sp._HMT_169:Actinomyces;sp._HMT_171:Actinomyces;johnsonii:Actinomyces;sp._HMT_170:Actinomyces;naeslundii:Actinomyces;viscosus
HMT336	Capnocytophaga;sp._HMT_864	HMT336:HMT864	Capnocytophaga;sp._HMT_864:Capnocytophaga;sp._HMT_336
HMT161	Veillonella;denticariosi	HMT161:HMT887	Veillonella;parvula:Veillonella;denticariosi
HMT335	Capnocytophaga;sp._HMT_902	HMT323:HMT335:HMT902	Capnocytophaga;sp._HMT_323:Capnocytophaga;sp._HMT_335:Capnocytophaga;sp._HMT_902
HMT412	Capnocytophaga;sp._HMT_903	HMT324:HMT412:HMT903	Capnocytophaga;sp._HMT_412:Capnocytophaga;sp._HMT_324:Capnocytophaga;sp._HMT_903
HMT912	Alloprevotella;sp._HMT_913	HMT912:HMT913	Alloprevotella;sp._HMT_912:Alloprevotella;sp._HMT_913
HMT126	Selenomonas;sp._HMT_936	HMT126:HMT139:HMT936	Selenomonas;sp._HMT_126:Selenomonas;sp._HMT_936:Selenomonas;dianae
HMT139	Selenomonas;sp._HMT_936	HMT126:HMT139:HMT936	Selenomonas;sp._HMT_126:Selenomonas;sp._HMT_936:Selenomonas;dianae
HMT200	Fusobacterium;hwasookii	HMT200:HMT201:HMT202:HMT203:HMT370:HMT420:HMT698:HMT953	Fusobacterium;nucleatum_subsp._vincentii:Fusobacterium;nucleatum_subsp._animalis:Fusobacterium;nucleatum_subsp._nucleatum:Fusobacterium;sp._HMT_203:Fusobacterium;nucleatum_subsp._polymorphum:Fusobacterium;hwasookii:Fusobacterium;sp._HMT_370:Fusobacterium;periodonticum
HMT201	Fusobacterium;hwasookii	HMT200:HMT201:HMT202:HMT203:HMT370:HMT420:HMT698:HMT953	Fusobacterium;nucleatum_subsp._vincentii:Fusobacterium;nucleatum_subsp._animalis:Fusobacterium;nucleatum_subsp._nucleatum:Fusobacterium;sp._HMT_203:Fusobacterium;nucleatum_subsp._polymorphum:Fusobacterium;hwasookii:Fusobacterium;sp._HMT_370:Fusobacterium;periodonticum
HMT203	Fusobacterium;hwasookii	HMT200:HMT201:HMT202:HMT203:HMT370:HMT420:HMT698:HMT953	Fusobacterium;nucleatum_subsp._vincentii:Fusobacterium;nucleatum_subsp._animalis:Fusobacterium;nucleatum_subsp._nucleatum:Fusobacterium;sp._HMT_203:Fusobacterium;nucleatum_subsp._polymorphum:Fusobacterium;hwasookii:Fusobacterium;sp._HMT_370:Fusobacterium;periodonticum
HMT420	Fusobacterium;hwasookii	HMT200:HMT201:HMT202:HMT203:HMT370:HMT420:HMT698:HMT953	Fusobacterium;nucleatum_subsp._vincentii:Fusobacterium;nucleatum_subsp._animalis:Fusobacterium;nucleatum_subsp._nucleatum:Fusobacterium;sp._HMT_203:Fusobacterium;nucleatum_subsp._polymorphum:Fusobacterium;hwasookii:Fusobacterium;sp._HMT_370:Fusobacterium;periodonticum
