# Supplementary material for: New Insights into Human Nostril Microbiome from the Expanded Human Oral Microbiome Database (eHOMD): a Resource for the Microbiome of the Human Aerodigestive Tract
Source: mSystems. 2018 Dec 4;3(6):e00187-18. doi: 10.1128/mSystems.00187-18 (PMC6280432; doi:10.1128/mSystems.00187-18)
Supplement: TABLE S4 [file sys006182299st4.xlsx]

## Sheet: TableS4A
Rank	Genus	# Sequences	Rel Abundance (%)	CumAbundance	Prev # (max 210)	Prev (%)
1	Corynebacterium	554293	37.9	37.9	207	98.57
2	Cutibacterium	361067	24.69	62.59	208	99.05
3	Staphylococcus	229658	15.7	78.3	209	99.52
4	Lawsonella	79052	5.41	83.7	181	86.19
5	Dolosigranulum	68974	4.72	88.42	87	41.43
6	Neisseriaceae [G-1]	23967	1.64	90.06	96	45.71
7	Streptococcus	21316	1.46	91.51	194	92.38
8	Peptoniphilus	18730	1.28	92.79	146	69.52
9	Moraxella	17376	1.19	93.98	40	19.05
10	Anaerococcus	17183	1.17	95.16	171	81.43
11	Finegoldia	6774	0.46	95.62	129	61.43
12	Bacteroides	4445	0.3	95.92	108	51.43
13	Neisseria	3857	0.26	96.19	120	57.14
14	Pseudomonas	3299	0.23	96.41	29	13.81
15	Prevotella	3235	0.22	96.64	111	52.86
16	Rothia	2492	0.17	96.81	131	62.38
17	Campylobacter	2029	0.14	96.94	53	25.24
18	Actinomyces	1791	0.12	97.07	111	52.86
19	Lactobacillus	1773	0.12	97.19	55	26.19
20	Veillonella	1472	0.1	97.29	102	48.57
21	Haemophilus	1380	0.09	97.38	78	37.14
22	Granulicatella	1284	0.09	97.47	105	50
23	Gemella	1155	0.08	97.55	100	47.62
24	Acidovorax	912	0.06	97.61	59	28.1
25	Fusobacterium	828	0.06	97.67	82	39.05
26	Porphyromonas	813	0.06	97.72	72	34.29
27	Klebsiella	743	0.05	97.78	32	15.24
28	Paracoccus	738	0.05	97.83	8	3.81
29	Alloprevotella	698	0.05	97.87	47	22.38
30	Dialister	663	0.05	97.92	39	18.57
31	Bergeyella	621	0.04	97.96	70	33.33
32	Escherichia	620	0.04	98	15	7.14
33	Sphingomonas	553	0.04	98.04	43	20.48
34	Ralstonia	518	0.04	98.08	63	30
35	Delftia	508	0.03	98.11	55	26.19
36	Leptotrichia	407	0.03	98.14	50	23.81
37	Leptothrix	314	0.02	98.16	24	11.43
38	Capnocytophaga	295	0.02	98.18	47	22.38
39	Lachnospiraceae [G-9]	294	0.02	98.2	3	1.43
40	Lactococcus	289	0.02	98.22	29	13.81
41	Micrococcus	277	0.02	98.24	32	15.24
42	Saccharibacteria (TM7) [G-1]	250	0.02	98.26	27	12.86
43	Janibacter	235	0.02	98.27	2	0.95
44	Lautropia	212	0.01	98.29	41	19.52
45	Abiotrophia	191	0.01	98.3	29	13.81
46	Brevundimonas	168	0.01	98.31	21	10
47	Acinetobacter	167	0.01	98.32	31	14.76
48	Megasphaera	165	0.01	98.33	17	8.1
49	Atopobium	155	0.01	98.35	18	8.57
50	Stenotrophomonas	140	0.01	98.35	20	9.52
51	Kingella	137	0.01	98.36	31	14.76
52	Alloiococcus	122	0.01	98.37	10	4.76
53	Brevibacterium	99	0.01	98.38	1	0.48
54	Caulobacter	85	0.01	98.39	13	6.19
55	Clostridiales [F-3][G-1]	85	0.01	98.39	5	2.38
56	Peptidiphaga	83	0.01	98.4	8	3.81
57	Solobacterium	82	0.01	98.4	6	2.86
58	Bacteroidetes [G-3]	79	0.01	98.41	4	1.9
59	Dermabacter	76	0.01	98.41	23	10.95
60	Microbacterium	76	0.01	98.42	8	3.81
61	Afipia	73	0	98.42	22	10.48
62	Kocuria	72	0	98.43	21	10
63	Oribacterium	70	0	98.43	11	5.24
64	Lachnoanaerobaculum	69	0	98.44	15	7.14
65	Turicella	68	0	98.44	9	4.29
66	Enterococcus	63	0	98.45	12	5.71
67	Peptostreptococcaceae [XI][G-1]	63	0	98.45	4	1.9
68	Treponema	63	0	98.45	5	2.38
69	Comamonas	62	0	98.46	10	4.76
70	Peptococcus	61	0	98.46	7	3.33
71	Peptoniphilaceae [G-3]	53	0	98.47	8	3.81
72	Peptostreptococcus	53	0	98.47	13	6.19
73	Burkholderia	50	0	98.47	15	7.14
74	Saccharibacteria (TM7) [G-6]	47	0	98.48	10	4.76
75	Saccharibacteria (TM7) [G-3]	45	0	98.48	5	2.38
76	Roseomonas	42	0	98.48	5	2.38
77	Flavitalea	41	0	98.49	4	1.9
78	Mogibacterium	38	0	98.49	9	4.29
79	Eikenella	36	0	98.49	8	3.81
80	Novosphingobium	36	0	98.49	7	3.33
81	Parvimonas	33	0	98.5	6	2.86
82	Helicobacter	32	0	98.5	1	0.48
83	Pseudopropionibacterium	31	0	98.5	14	6.67
84	Selenomonas	30	0	98.5	6	2.86
85	Mycobacterium	28	0	98.5	5	2.38
86	Proteus	28	0	98.51	4	1.9
87	Ruminococcaceae [G-1]	28	0	98.51	6	2.86
88	Bacillus	26	0	98.51	4	1.9
89	Bacteroidetes [G-5]	24	0	98.51	1	0.48
90	Agrobacterium	23	0	98.51	7	3.33
91	Brochothrix	18	0	98.51	5	2.38
92	Mobiluncus	18	0	98.52	2	0.95
93	Mycoplasma	17	0	98.52	1	0.48
94	Catonella	16	0	98.52	5	2.38
95	Filifactor	16	0	98.52	3	1.43
96	Pedobacter	16	0	98.52	2	0.95
97	Aerococcus	15	0	98.52	1	0.48
98	Kytococcus	15	0	98.52	3	1.43
99	Sneathia	15	0	98.52	3	1.43
100	Johnsonella	14	0	98.52	2	0.95
101	Porphyrobacter	11	0	98.52	1	0.48
102	Tannerella	11	0	98.53	4	1.9
103	Variovorax	11	0	98.53	4	1.9
104	Stomatobaculum	9	0	98.53	3	1.43
105	Mesorhizobium	8	0	98.53	3	1.43
106	Propionibacteriaceae [G-1]	5	0	98.53	1	0.48
	NA	21534	1.47	100	207	98.57
	Total	1462437

## Sheet: TableS7B
Rank	Species/Supraspecies	# Sequences	Rel Abundance (%)	CumAbundance	Prev # (max 210)	Prev (%)
1	Cutibacterium acnes	348149	23.81	23.81	208	99.05
2	Corynebacterium accolens	274024	18.74	42.54	172	81.9
3	Staphylococcus epidermidis	156605	10.71	53.25	208	99.05
4	Corynebacterium tuberculostearicum	131030	8.96	62.21	196	93.33
5	Lawsonella clevelandensis	79052	5.41	67.62	181	86.19
6	Dolosigranulum pigrum	68974	4.72	72.33	87	41.43
7	Corynebacterium accolens:macginleyi:tuberculostearicum	67333	4.6	76.94	192	91.43
8	Staphylococcus aureus	56762	3.88	80.82	72	34.29
9	Corynebacterium propinquum	28158	1.93	82.74	37	17.62
10	Neisseriaceae [G-1] bacterium_HMT174	20016	1.37	84.11	74	35.24
11	Peptoniphilus sp.HMT187	17947	1.23	85.34	136	64.76
12	Corynebacterium pseudodiphtheriticum	16067	1.1	86.44	43	20.48
13	Cutibacterium granulosum	10111	0.69	87.13	171	81.43
14	Anaerococcus octavius	9320	0.64	87.77	139	66.19
15	Moraxella nonliquefaciens	8540	0.58	88.35	14	6.67
16	Corynebacterium macginleyi	7908	0.54	88.89	55	26.19
17	Finegoldia magna	6774	0.46	89.36	129	61.43
18	Anaerococcus sp.HMT290	6479	0.44	89.8	118	56.19
19	Moraxella catarrhalis	6186	0.42	90.22	11	5.24
20	Neisseriaceae [G-1] bacterium_HMT327	3951	0.27	90.49	34	16.19
21	Staphylococcus capitis:caprae	2906	0.2	90.69	129	61.43
22	Staphylococcus lugdunensis	2885	0.2	90.89	27	12.86
23	Bacteroides zoogleoformans	2840	0.19	91.08	95	45.24
24	Streptococcus pneumoniae:mitis:sp.HMT423:sp.HMT064:oralis_subsp.dentisani_clade_398:infantis_clade_431:infantis_clade_638:australis	2838	0.19	91.28	142	67.62
25	Moraxella lincolnii	2598	0.18	91.45	7	3.33
26	Cutibacterium avidum	2572	0.18	91.63	113	53.81
27	Corynebacterium kroppenstedtii	2521	0.17	91.8	33	15.71
28	Campylobacter ureolyticus	1901	0.13	91.93	29	13.81
29	Neisseria meningitidis	1748	0.12	92.05	1	0.48
30	Streptococcus oralis_subsp.dentisani_clade_398	1708	0.12	92.17	99	47.14
31	Rothia mucilaginosa	1448	0.1	92.27	97	46.19
32	Lactobacillus crispatus	1333	0.09	92.36	46	21.9
33	Prevotella buccalis	1283	0.09	92.45	28	13.33
34	Staphylococcus hominis	1103	0.08	92.52	88	41.9
35	Streptococcus sanguinis	1007	0.07	92.59	89	42.38
36	Streptococcus thermophilus	938	0.06	92.65	50	23.81
37	Streptococcus thermophilus:salivarius:vestibularis	938	0.06	92.72	79	37.62
38	Gemella haemolysans	919	0.06	92.78	91	43.33
39	Granulicatella adiacens	902	0.06	92.84	91	43.33
40	Staphylococcus haemolyticus	845	0.06	92.9	28	13.33
41	Neisseria flava:sicca:macacae:mucosa	822	0.06	92.96	60	28.57
42	Rothia dentocariosa	773	0.05	93.01	65	30.95
43	Paracoccus yeei	738	0.05	93.06	8	3.81
44	Corynebacterium accolens:tuberculostearicum	714	0.05	93.11	107	50.95
45	Haemophilus parainfluenzae	650	0.04	93.15	71	33.81
46	Escherichia coli	620	0.04	93.2	15	7.14
47	Prevotella bivia	606	0.04	93.24	11	5.24
48	Alloprevotella sp.HMT473	596	0.04	93.28	35	16.67
49	Staphylococcus warneri	593	0.04	93.32	66	31.43
50	Streptococcus mitis	567	0.04	93.36	81	38.57
51	Dialister sp.HMT119	552	0.04	93.4	24	11.43
52	Delftia acidovorans	508	0.03	93.43	55	26.19
53	Ralstonia sp.HMT406	502	0.03	93.46	58	27.62
54	Streptococcus infantis_clade_638	501	0.03	93.5	67	31.9
55	Klebsiella aerogenes	486	0.03	93.53	23	10.95
56	Corynebacterium durum	450	0.03	93.56	42	20
57	Lactobacillus jensenii	425	0.03	93.59	18	8.57
58	Corynebacterium pilbarense:mucifaciens:afermentans	420	0.03	93.62	54	25.71
59	Anaerococcus sp.HMT295	389	0.03	93.65	23	10.95
60	Corynebacterium sp.HMT207	382	0.03	93.67	33	15.71
61	Granulicatella elegans	382	0.03	93.7	41	19.52
62	Acidovorax ebreus	377	0.03	93.73	40	19.05
63	Haemophilus influenzae	364	0.02	93.75	2	0.95
64	Porphyromonas pasteri	361	0.02	93.77	46	21.9
65	Fusobacterium periodonticum	359	0.02	93.8	48	22.86
66	Veillonella dispar	357	0.02	93.82	35	16.67
67	Acidovorax temperans	353	0.02	93.85	19	9.05
68	Streptococcus parasanguinis_clade_411	353	0.02	93.87	45	21.43
69	Peptoniphilus harei	341	0.02	93.9	19	9.05
70	Neisseria flavescens:perflava:subflava	336	0.02	93.92	40	19.05
71	Actinomyces sp.HMT175	333	0.02	93.94	31	14.76
72	Prevotella melaninogenica	327	0.02	93.96	59	28.1
73	Veillonella rogosae	324	0.02	93.99	38	18.1
74	Actinomyces sp.HMT169	318	0.02	94.01	39	18.57
75	Actinomyces sp.HMT171	303	0.02	94.03	12	5.71
76	Lachnospiraceae [G-9] bacterium_HMT924	294	0.02	94.05	3	1.43
77	Lactococcus lactis	289	0.02	94.07	29	13.81
78	Streptococcus sp.HMT066	282	0.02	94.09	35	16.67
79	Micrococcus luteus	277	0.02	94.11	32	15.24
80	Prevotella sp.HMT472:loescheii	273	0.02	94.12	1	0.48
81	Rothia aeria	271	0.02	94.14	46	21.9
82	Streptococcus sp.HMT074	264	0.02	94.16	12	5.71
83	Corynebacterium singulare	262	0.02	94.18	31	14.76
84	Klebsiella pneumoniae	257	0.02	94.2	12	5.71
85	Neisseria perflava	257	0.02	94.21	38	18.1
86	Streptococcus australis	249	0.02	94.23	29	13.81
87	Janibacter indicus	235	0.02	94.25	2	0.95
88	Corynebacterium amycolatum	227	0.02	94.26	32	15.24
89	Bergeyella sp.HMT422	215	0.01	94.28	30	14.29
90	Prevotella nanceiensis	214	0.01	94.29	12	5.71
91	Lautropia mirabilis	212	0.01	94.31	41	19.52
92	Actinomyces odontolyticus	192	0.01	94.32	46	21.9
93	Abiotrophia defectiva	191	0.01	94.33	29	13.81
94	Bergeyella sp.HMT206	187	0.01	94.35	27	12.86
95	Saccharibacteria (TM7) [G-1] bacterium_HMT347	183	0.01	94.36	11	5.24
96	Acidovorax caeni	182	0.01	94.37	19	9.05
97	Streptococcus infantis_clade_431	177	0.01	94.38	38	18.1
98	Brevundimonas diminuta	168	0.01	94.39	21	10
99	Gemella sanguinis	168	0.01	94.41	30	14.29
100	Veillonella sp.HMT780	168	0.01	94.42	23	10.95
101	Leptothrix sp.HMT025	167	0.01	94.43	10	4.76
102	Fusobacterium nucleatum_subsp.polymorphum	163	0.01	94.44	34	16.19
103	Corynebacterium matruchotii	162	0.01	94.45	27	12.86
104	Streptococcus gordonii	159	0.01	94.46	28	13.33
105	Veillonella rogosae:parvula:dispar	158	0.01	94.47	32	15.24
106	Streptococcus cristatus_clade_578	157	0.01	94.48	26	12.38
107	Streptococcus pneumoniae	156	0.01	94.49	1	0.48
108	Leptothrix sp.HMT266	147	0.01	94.5	19	9.05
109	Staphylococcus auricularis	143	0.01	94.51	17	8.1
110	Actinomyces lingnae_[Not_Validly_Published]	140	0.01	94.52	17	8.1
111	Capnocytophaga leadbetteri	140	0.01	94.53	34	16.19
112	Corynebacterium appendicis	140	0.01	94.54	19	9.05
113	Staphylococcus capitis:aureus	140	0.01	94.55	55	26.19
114	Corynebacterium mucifaciens	128	0.01	94.56	15	7.14
115	Streptococcus oralis_subsp.dentisani_clade_058	128	0.01	94.57	16	7.62
116	Veillonella parvula:dispar	123	0.01	94.58	29	13.81
117	Alloiococcus otitis	122	0.01	94.59	10	4.76
118	Anaerococcus prevotii	122	0.01	94.59	7	3.33
119	Neisseria elongata	122	0.01	94.6	33	15.71
120	Corynebacterium pilbarense	109	0.01	94.61	17	8.1
121	Megasphaera sp.HMT841	109	0.01	94.62	2	0.95
122	Stenotrophomonas maltophilia	104	0.01	94.63	12	5.71
123	Porphyromonas gingivalis	103	0.01	94.63	2	0.95
124	Sphingomonas sp.HMT004	102	0.01	94.64	16	7.62
125	Streptococcus parasanguinis_clade_411:parasanguinis_clade_721	100	0.01	94.65	16	7.62
126	Brevibacterium paucivorans	99	0.01	94.65	1	0.48
127	Acinetobacter junii	98	0.01	94.66	22	10.48
128	Streptococcus sp.HMT064	98	0.01	94.67	14	6.67
129	Veillonella atypica	98	0.01	94.67	23	10.95
130	Prevotella pallens	91	0.01	94.68	19	9.05
131	Streptococcus salivarius	90	0.01	94.69	25	11.9
132	Anaerococcus lactolyticus	88	0.01	94.69	2	0.95
133	Atopobium parvulum	87	0.01	94.7	17	8.1
134	Actinomyces naeslundii	85	0.01	94.7	23	10.95
135	Caulobacter sp.HMT002	85	0.01	94.71	13	6.19
136	Clostridiales [F-3][G-1] bacterium_HMT876	85	0.01	94.71	5	2.38
137	Kingella oralis	85	0.01	94.72	29	13.81
138	Porphyromonas sp.HMT930	85	0.01	94.73	19	9.05
139	Bergeyella sp.HMT322	84	0.01	94.73	22	10.48
140	Dialister invisus	84	0.01	94.74	16	7.62
141	Peptidiphaga sp.HMT183	83	0.01	94.74	8	3.81
142	Solobacterium moorei	82	0.01	94.75	6	2.86
143	Fusobacterium nucleatum_subsp.polymorphum:hwasookii:periodonticum	80	0.01	94.75	12	5.71
144	Streptococcus intermedius	78	0.01	94.76	15	7.14
145	Actinomyces oris	77	0.01	94.77	11	5.24
146	Neisseria cinerea	77	0.01	94.77	5	2.38
147	Staphylococcus pasteuri	77	0.01	94.78	15	7.14
148	Dermabacter hominis	76	0.01	94.78	23	10.95
149	Prevotella histicola	76	0.01	94.79	19	9.05
150	Leptotrichia sp.HMT417	75	0.01	94.79	17	8.1
151	Alloprevotella sp.HMT914	74	0.01	94.8	6	2.86
152	Capnocytophaga sputigena	70	0	94.8	18	8.57
153	Atopobium vaginae	68	0	94.81	3	1.43
154	Turicella otitidis	68	0	94.81	9	4.29
155	Campylobacter gracilis	67	0	94.81	13	6.19
156	Microbacterium flavescens	67	0	94.82	5	2.38
157	Leptotrichia hongkongensis	66	0	94.82	9	4.29
158	Corynebacterium simulans	64	0	94.83	9	4.29
159	Enterococcus faecalis	63	0	94.83	12	5.71
160	Peptostreptococcaceae [XI][G-1] sulci	63	0	94.84	4	1.9
161	Comamonas testosteroni	62	0	94.84	10	4.76
162	Actinomyces sp.HMT448	61	0	94.85	9	4.29
163	Afipia broomeae	61	0	94.85	17	8.1
164	Peptococcus sp.HMT168	61	0	94.85	7	3.33
165	Cutibacterium sp.HMT193	59	0	94.86	8	3.81
166	Gemella morbillorum	59	0	94.86	15	7.14
167	Neisseria polysaccharea:meningitidis:cinerea	59	0	94.87	3	1.43
168	Kocuria palustris	56	0	94.87	16	7.62
169	Megasphaera micronuciformis	56	0	94.87	16	7.62
170	Oribacterium sinus	55	0	94.88	9	4.29
171	Bergeyella sp.HMT319	54	0	94.88	2	0.95
172	Corynebacterium afermentans	54	0	94.88	9	4.29
173	Peptoniphilaceae [G-3] bacterium_HMT929	53	0	94.89	8	3.81
174	Peptostreptococcus stomatis	53	0	94.89	13	6.19
175	Kingella denitrificans	52	0	94.9	2	0.95
176	Streptococcus sp.HMT061	52	0	94.9	5	2.38
177	Fusobacterium nucleatum_subsp.vincentii:naviforme	51	0	94.9	9	4.29
178	Neisseria flava	51	0	94.91	8	3.81
179	Burkholderia cepacia	50	0	94.91	15	7.14
180	Leptotrichia sp.HMT212	50	0	94.91	14	6.67
181	Streptococcus oralis_subsp.oralis	50	0	94.92	14	6.67
182	Actinomyces graevenitzii	49	0	94.92	12	5.71
183	Corynebacterium bovis	49	0	94.92	1	0.48
184	Fusobacterium nucleatum_subsp.animalis	49	0	94.93	12	5.71
185	Corynebacterium accolens:macginleyi	48	0	94.93	14	6.67
186	Corynebacterium aurimucosum:minutissimum:singulare	48	0	94.93	10	4.76
187	Moraxella osloensis	47	0	94.94	10	4.76
188	Prevotella intermedia	47	0	94.94	10	4.76
189	Saccharibacteria (TM7) [G-6] bacterium_HMT870	47	0	94.94	10	4.76
190	Actinomyces sp.HMT170	46	0	94.95	14	6.67
191	Campylobacter concisus	46	0	94.95	14	6.67
192	Staphylococcus capitis:caprae:aureus	46	0	94.95	17	8.1
193	Streptococcus agalactiae	46	0	94.96	8	3.81
194	Leptotrichia sp.HMT225	45	0	94.96	8	3.81
195	Saccharibacteria (TM7) [G-3] bacterium_HMT351	45	0	94.96	5	2.38
196	Leptotrichia sp.HMT215	44	0	94.96	7	3.33
197	Staphylococcus cohnii	44	0	94.97	15	7.14
198	Bacteroidetes [G-3] bacterium_HMT899	43	0	94.97	1	0.48
199	Prevotella salivae	43	0	94.97	12	5.71
200	Sphingomonas sp.HMT006	43	0	94.98	4	1.9
201	Flavitalea sp.HMT320	41	0	94.98	4	1.9
202	Mogibacterium diversum	38	0	94.98	9	4.29
203	Treponema sp.HMT237	38	0	94.98	3	1.43
204	Capnocytophaga gingivalis	37	0	94.99	10	4.76
205	Lachnoanaerobaculum orale:saburreum:umeaense	37	0	94.99	8	3.81
206	Eikenella corrodens	36	0	94.99	8	3.81
207	Novosphingobium panipatense	36	0	94.99	7	3.33
208	Actinomyces sp.HMT172	35	0	95	10	4.76
209	Corynebacterium jeikeium	35	0	95	2	0.95
210	Pseudomonas fluorescens	35	0	95	12	5.71
211	Neisseria bacilliformis	34	0	95	3	1.43
212	Porphyromonas endodontalis	34	0	95.01	8	3.81
213	Veillonella parvula	34	0	95.01	6	2.86
214	Fusobacterium sp.HMT248	33	0	95.01	4	1.9
215	Leptotrichia sp.HMT221	33	0	95.01	7	3.33
216	Streptococcus anginosus	33	0	95.02	10	4.76
217	Helicobacter pylori	32	0	95.02	1	0.48
218	Streptococcus parasanguinis_clade_721	32	0	95.02	13	6.19
219	Pseudopropionibacterium propionicum	31	0	95.02	14	6.67
220	Roseomonas mucosa	30	0	95.02	3	1.43
221	Staphylococcus schleiferi	30	0	95.03	2	0.95
222	Leptotrichia sp.HMT218	29	0	95.03	3	1.43
223	Alloprevotella sp.HMT308	28	0	95.03	9	4.29
224	Mycobacterium neoaurum	28	0	95.03	5	2.38
225	Proteus mirabilis	28	0	95.03	4	1.9
226	Ruminococcaceae [G-1] bacterium_HMT075	28	0	95.04	6	2.86
227	Saccharibacteria (TM7) [G-1] bacterium_HMT348	28	0	95.04	6	2.86
228	Streptococcus sp.HMT423	28	0	95.04	2	0.95
229	Dialister pneumosintes	27	0	95.04	2	0.95
230	Streptococcus mutans	27	0	95.04	6	2.86
231	Haemophilus sp.HMT036:sp.HMT908:haemolyticus	26	0	95.04	13	6.19
232	Saccharibacteria (TM7) [G-1] bacterium_HMT352	25	0	95.05	9	4.29
233	Bacteroidetes [G-5] bacterium_HMT507	24	0	95.05	1	0.48
234	Agrobacterium tumefaciens	23	0	95.05	7	3.33
235	Leptotrichia hofstadii	23	0	95.05	3	1.43
236	Leptotrichia wadei	22	0	95.05	4	1.9
237	Prevotella scopos	22	0	95.05	2	0.95
238	Leptotrichia shahii	20	0	95.06	2	0.95
239	Parvimonas sp.HMT110	20	0	95.06	2	0.95
240	Prevotella sp.HMT942	20	0	95.06	6	2.86
241	Bacteroidetes [G-3] bacterium_HMT281	19	0	95.06	1	0.48
242	Neisseria oralis	19	0	95.06	7	3.33
243	Pseudomonas luteola	19	0	95.06	3	1.43
244	Brochothrix thermosphacta	18	0	95.06	5	2.38
245	Mobiluncus mulieris	18	0	95.06	2	0.95
246	Bacillus subtilis	17	0	95.07	1	0.48
247	Fusobacterium necrophorum	17	0	95.07	4	1.9
248	Mycoplasma lipophilum	17	0	95.07	1	0.48
249	Treponema denticola	17	0	95.07	3	1.43
250	Catonella morbi	16	0	95.07	5	2.38
251	Filifactor alocis	16	0	95.07	3	1.43
252	Fusobacterium nucleatum_subsp.vincentii	16	0	95.07	6	2.86
253	Pseudomonas pseudoalcaligenes	16	0	95.07	7	3.33
254	Ralstonia pickettii	16	0	95.07	7	3.33
255	Streptococcus oralis_subsp.tigurinus_clade_071	16	0	95.08	4	1.9
256	Aerococcus viridans	15	0	95.08	1	0.48
257	Anaerococcus tetradius	15	0	95.08	1	0.48
258	Campylobacter showae	15	0	95.08	7	3.33
259	Corynebacterium minutissimum	15	0	95.08	5	2.38
260	Kytococcus sedentarius	15	0	95.08	3	1.43
261	Neisseria subflava	15	0	95.08	2	0.95
262	Oribacterium parvum:asaccharolyticum	15	0	95.08	3	1.43
263	Sneathia amnii_[Not_Validly_Published]	15	0	95.08	3	1.43
264	Staphylococcus capitis	15	0	95.08	1	0.48
265	Acinetobacter radioresistens	14	0	95.09	3	1.43
266	Capnocytophaga granulosa	14	0	95.09	3	1.43
267	Johnsonella sp.HMT166	14	0	95.09	2	0.95
268	Pseudomonas otitidis	14	0	95.09	1	0.48
269	Saccharibacteria (TM7) [G-1] bacterium_HMT346	14	0	95.09	5	2.38
270	Streptococcus mitis:sp.HMT423	14	0	95.09	1	0.48
271	Fusobacterium naviforme	13	0	95.09	2	0.95
272	Lachnoanaerobaculum saburreum	13	0	95.09	1	0.48
273	Selenomonas infelix	13	0	95.09	3	1.43
274	Afipia sp.genotype_4	12	0	95.09	7	3.33
275	Fusobacterium hwasookii	12	0	95.1	6	2.86
276	Lachnoanaerobaculum umeaense	12	0	95.1	5	2.38
277	Roseomonas gilardii	12	0	95.1	2	0.95
278	Capnocytophaga sp.HMT878	11	0	95.1	1	0.48
279	Pedobacter sp.HMT318	11	0	95.1	1	0.48
280	Porphyrobacter tepidarius	11	0	95.1	1	0.48
281	Streptococcus sp.HMT074:sp.HMT066	11	0	95.1	2	0.95
282	Tannerella forsythia	11	0	95.1	4	1.9
283	Variovorax paradoxus	11	0	95.1	4	1.9
284	Corynebacterium aurimucosum	10	0	95.1	3	1.43
285	Anaerococcus sp.HMT294	9	0	95.1	1	0.48
286	Bacillus anthracis	9	0	95.1	4	1.9
287	Corynebacterium coyleae	9	0	95.1	1	0.48
288	Neisseria sp.HMT018	9	0	95.1	2	0.95
289	Stomatobaculum sp.HMT097	9	0	95.1	3	1.43
290	Mesorhizobium loti	8	0	95.11	3	1.43
291	Selenomonas artemidis	8	0	95.11	2	0.95
292	Streptococcus vestibularis	8	0	95.11	1	0.48
293	Treponema sp.HMT234	8	0	95.11	1	0.48
294	Actinomyces sp.HMT897	7	0	95.11	2	0.95
295	Bacteroidetes [G-3] bacterium_HMT365	7	0	95.11	1	0.48
296	Fusobacterium sp.HMT204	7	0	95.11	2	0.95
297	Streptococcus sp.HMT056	6	0	95.11	4	1.9
298	Propionibacteriaceae [G-1] bacterium_HMT915	5	0	95.11	1	0.48
299	Streptococcus lactarius	4	0	95.11	1	0.48
	NA	71519	4.89	100	210	100
	Total	1462437
