# Supplementary material for: New Insights into Human Nostril Microbiome from the Expanded Human Oral Microbiome Database (eHOMD): a Resource for the Microbiome of the Human Aerodigestive Tract
Source: mSystems. 2018 Dec 4;3(6):e00187-18. doi: 10.1128/mSystems.00187-18 (PMC6280432; doi:10.1128/mSystems.00187-18)
Supplement: TABLE S5 [file sys006182299st5.xlsx]

## Sheet: TableS5
Name - HMT	nare	alar crease	antecubital fossa	axillary vault	back	buttock	elbow	external auditory canal	glabella	gluteal crease	hypothenar palm	inguinal crease	interdigital web space	manubrium	occiput	plantar heel	popliteal fossa	retroauricular crease	toe web space	umbilicus	volar forearm	Total across bodysites	nostril rank	Nares / expected	% of total in nares	(front forearm) volar forearm %	(elbow) antecubital fossa %	(back knee) popliteal fossa %	(navel) umbilicus %	interdigital web space %	(top sternum) manubrium %	(back base skull) occiput %	(side nose) alar crease %	(armpit) axillary vault %	back %	buttock %	elbow %	external auditory canal %	(between eyebrows) glabella %	(buttcrack) gluteal crease %	(opposite thumb) hypothenar palm %	(groin) inguinal crease %	(foot bottom) plantar heel %	(behind ear) retroauricular crease %	toe web space %
Cutibacterium acnes HMT 530	1568.97	10238.6	1863.6	1773.75	14169.6	1637.65	1568.09	3955.73	7595.05	2177.84	3698.63	246.472	2662.89	10828.5	7309.51	777.473	1173.16	6089.14	108.108	1138.64	2720.92	83302.3	1	0.395528	1.88347	3.26633	2.23715	1.40831	1.36688	3.19666	12.999	8.77468	12.2909	2.12929	17.0099	1.96592	1.88241	4.74865	9.11746	2.61438	4.44001	0.295876	0.933315	7.30969	0.129778
Moraxella nonliquefaciens HMT 098	1467.56	0	16.1491	0	0	0	0	0	0	0	0	0	0	0	0	0	9.82945	0	0	0	33.4081	1526.95	2	20.1833	96.1108	2.1879	1.05761	0.643733	0	0	0	0	0	0	0	0	0	0	0	0	0	0	0	0	0
Staphylococcus epidermidis HMT 601	1283.21	1691.97	1650.43	4641.31	83.4798	90.2643	531.866	458.753	835.083	730.241	153.425	469.092	314.19	324.178	236.008	862.198	1427.39	3319.75	2561.33	126.971	436.46	22227.6	3	1.21234	5.77306	1.96359	7.42515	6.42172	0.571231	1.41351	1.45845	1.06178	7.61204	20.8808	0.375568	0.406091	2.39282	2.06389	3.75696	3.28529	0.690243	2.1104	3.87895	14.9353	11.5232
Corynebacterium propinquum HMT 059	1278.71	4.82044	47.236	0	0	0	18.3402	12.0724	4.66527	0	5.47945	3.97535	15.452	4.50248	2.2477	0	10.0951	394.91	0	0	25.0022	1827.5	4	14.6937	69.97	1.3681	2.58473	0.552399	0	0.845523	0.246373	0.122993	0.263772	0	0	0	1.00357	0.660597	0.255281	0	0.299833	0.217529	0	21.6093	0
Corynebacterium tuberculostearicum HMT 077	1248.96	1002.65	522.22	2132.44	175.747	1727.92	990.371	1525.15	1637.51	5420.96	843.836	5792.09	2441.41	805.943	1330.64	2013.46	786.09	2246.6	4740.12	1650.62	418.139	39452.9	5	0.664796	3.16569	1.05985	1.32366	1.99248	4.18379	6.18817	2.0428	3.37272	2.54139	5.40503	0.44546	4.3797	2.51026	3.86575	4.15054	13.7403	2.13884	14.681	5.10345	5.69439	12.0146
Corynebacterium pseudodiphtheriticum HMT 060	1236.34	9.64088	67.0186	1.97083	0	4.2983	9.17011	0	27.9916	4.29553	0	47.7042	0	63.0347	2.2477	9.96761	68.8061	2.50737	0	0	88.5852	1643.58	6	15.7967	75.2224	5.38979	4.07761	4.18637	0	0	3.83521	0.136756	0.586579	0.119911	0	0.261521	0.557936	0	1.70309	0.261353	0	2.90247	0.606458	0.152555	0
Dolosigranulum pigrum HMT 813	1163.77	0	55.3105	0	0	4.2983	0	0	23.3263	0	0	0	0	36.0198	2.2477	0	47.5533	5.01473	4.158	0	63.152	1404.85	7	17.3963	82.8394	4.49528	3.93711	3.38493	0	0	2.56396	0.159995	0	0	0	0.305961	0	0	1.66041	0	0	0	0	0.356958	0.295975
Corynebacterium accolens HMT 019	1123.21	77.127	22.6087	5.9125	0	0	45.8505	692.153	32.6569	0	5.47945	111.31	36.0546	67.5371	13.4862	4.9838	24.4408	97.7873	4.158	12.2875	30.3906	2407.43	8	9.79772	46.6558	1.26237	0.939121	1.01522	0.5104	1.49764	2.80536	0.56019	3.20371	0.245594	0	0	1.90454	28.7507	1.3565	0	0.227606	4.6236	0.207018	4.0619	0.172716
Staphylococcus aureus HMT 550	1040.72	0	2622.81	534.095	8.78735	0	0	40.2414	0	17.1821	27.3973	0	20.6026	0	22.477	89.7084	3578.18	461.355	16.632	4.09584	1297.53	9781.82	9	2.23427	10.6394	13.2647	26.8131	36.58	0.041872	0.210622	0	0.229783	0	5.46008	0.0898335	0	0	0.41139	0	0.175654	0.280084	0	0.917094	4.71646	0.17003
Moraxella catarrhalis HMT 833	949.226	0	24.6273	0	0	0	0	0	0	0	0	0	0	0	0	0	9.29812	2.50737	0	0	31.0372	1016.7	10	19.6064	93.3638	3.05275	2.42229	0.914543	0	0	0	0	0	0	0	0	0	0	0	0	0	0	0	0.246619	0
Lawsonella clevelandensis HMT 173	691.411	2622.32	115.466	492.708	39.5431	34.3864	36.6804	398.39	2458.6	25.7732	394.521	353.806	298.738	436.74	1890.31	49.838	49.4129	188.052	33.264	327.667	131.046	11068.7	11	1.31178	6.24656	1.18393	1.04318	0.446421	2.96031	2.69895	3.94573	17.078	23.6914	4.45137	0.357252	0.310664	0.33139	3.59926	22.2122	0.232848	3.5643	3.19647	0.450262	1.69896	0.300524
Neisseriaceae [G-1] bacterium HMT 174	550.785	28.9226	33.7112	0	0	12.8949	0	0	4.66527	0	0	0	0	0	0	0	26.8317	0	0	0	40.5207	698.332	12	16.563	78.8716	5.8025	4.82738	3.84226	0	0	0	0	4.14167	0	0	1.84653	0	0	0.668059	0	0	0	0	0	0
Streptococcus pneumoniae HMT 734	475.514	0	10.6987	0	0	0	9.17011	0	0	0	0	0	0	0	0	0	7.70416	1.25368	0	0	21.1225	525.464	13	19.0038	90.4943	4.01979	2.03606	1.46616	0	0	0	0	0	0	0	0	1.74515	0	0	0	0	0	0	0.238586	0
Streptococcus mitis HMT 677	449.372	19.2818	690.372	13.7958	21.9684	60.1762	174.232	68.4105	121.297	0	82.1918	3.97535	293.587	76.5421	188.806	74.757	379.629	66.4452	8.31601	524.268	1063.45	4380.88	14	2.15409	10.2576	24.2749	15.7588	8.66559	11.9672	6.70157	1.74719	4.30979	0.440134	0.31491	0.50146	1.37361	3.9771	1.56157	2.76878	0	1.87615	0.0907433	1.70644	1.51671	0.189825
Haemophilus influenzae HMT 641	225.362	0	5.45031	0	0	0	0	0	0	0	0	0	0	0	0	0	10.6264	1.25368	0	0	7.75929	250.452	15	18.8963	89.9822	3.09811	2.17619	4.2429	0	0	0	0	0	0	0	0	0	0	0	0	0	0	0	0.500568	0
Streptococcusoralis subsp. dentisani clade 398 HMT 398	179.388	9.64088	386.568	1.97083	26.362	12.8949	82.5309	32.1932	65.3137	0	32.8767	15.9014	30.9039	112.562	110.137	0	232.719	36.3568	24.948	102.396	575.481	2071.14	16	1.81888	8.66132	27.7856	18.6645	11.2362	4.94394	1.49212	5.43477	5.31769	0.465486	0.0951567	1.27282	0.622598	3.9848	1.55437	3.15351	0	1.58737	0.76776	0	1.7554	1.20455
Cutibacterium granulosum HMT 114	138.372	1036.39	29.2702	76.8624	386.643	21.4915	18.3402	144.869	172.615	240.55	98.6301	23.8521	30.9039	423.233	752.978	19.9352	5.84454	1217.33	8.31601	12.2875	30.6061	4889.32	17	0.59432	2.8301	0.625978	0.598655	0.119537	0.251314	0.63207	8.65627	15.4005	21.1971	1.57205	7.90791	0.43956	0.375108	2.96297	3.53045	4.9199	2.01726	0.487841	0.40773	24.8976	0.170085
Moraxella lincolnii HMT 154	127.555	0	7.26708	0	0	0	0	0	0	0	0	0	0	0	0	0	9.56379	0	0	0	7.32822	151.714	18	17.6559	84.0759	4.83028	4.78998	6.30382	0	0	0	0	0	0	0	0	0	0	0	0	0	0	0	0	0
Haemophilus parainfluenzae HMT 718	122.146	0	153.416	5.9125	8.78735	25.7898	27.5103	12.0724	4.66527	4.29553	49.3151	0	15.452	4.50248	11.2385	0	70.9314	20.0589	16.632	49.1501	200.879	802.755	19	3.19534	15.2159	25.0237	19.1112	8.83599	6.12268	1.92487	0.560878	1.39999	0	0.736525	1.09465	3.21266	3.42699	1.50387	0.581157	0.535099	6.14322	0	0	2.49876	2.07187
Gemella haemolysans HMT 626	121.245	4.82044	283.82	3.94166	17.5747	12.8949	18.3402	12.0724	46.6527	12.8866	16.4384	7.95071	66.9585	22.5124	33.7154	4.9838	168.429	20.0589	0	77.821	344.857	1297.97	20	1.96163	9.34109	26.5689	21.8664	12.9763	5.99558	5.1587	1.73443	2.59754	0.371382	0.303678	1.35401	0.993465	1.41299	0.930099	3.59427	0.992824	1.26646	0.612548	0.383968	1.5454	0
Streptococcus sanguinis HMT 758	102.765	4.82044	167.345	1.97083	0	0	55.0206	12.0724	9.33053	8.59107	208.219	11.9261	61.8079	13.5074	11.2385	14.9514	119.016	3.76105	0	32.7667	236.658	1075.77	21	2.00607	9.55273	21.999	15.5558	11.0633	3.04589	5.74546	1.25561	1.04469	0.448093	0.183202	0	0	5.11454	1.12222	0.867337	0.798598	19.3554	1.10861	1.38984	0.349615	0
Streptococcus salivarius HMT 755	97.8072	0	140.295	0	4.39367	17.1932	27.5103	4.02414	23.3263	0	465.753	3.97535	144.218	22.5124	11.2385	19.9352	116.625	8.77578	0	188.409	227.606	1523.6	22	1.34809	6.41949	14.9387	9.20813	7.65458	12.366	9.46564	1.47758	0.737627	0	0	0.288375	1.12846	1.80561	0.264121	1.531	0	30.5693	0.260919	1.30843	0.57599	0
Haemophilus sp. HMT 259	96.4551	0	0.201863	0	0	0	0	0	0	0	0	0	0	0	0	0	0.265661	0	0	0	1.72429	98.6469	23	20.5334	97.7781	1.74794	0.204632	0.269305	0	0	0	0	0	0	0	0	0	0	0	0	0	0	0	0	0
Corynebacterium jeikeium HMT 047	92.3985	0	139.891	41.3875	13.181	240.705	73.3608	20.1207	23.3263	249.141	27.3973	103.359	77.2599	90.0495	166.33	54.8218	219.967	165.486	486.486	73.7252	125.011	2483.4	24	0.781334	3.72064	5.03385	5.63304	8.85748	2.96871	3.11105	3.62605	6.69764	0	1.66656	0.530764	9.69254	2.95404	0.810207	0.939289	10.0322	1.10321	4.16199	2.20753	6.66368	19.5895
Streptococcus sp. HMT 064	84.7362	4.82044	174.814	1.97083	13.181	25.7898	64.1907	20.1207	27.9916	0	32.8767	0	51.5066	27.0149	92.1555	19.9352	101.217	10.0295	4.158	233.463	290.111	1280.08	25	1.39011	6.61959	22.6635	13.6564	7.90705	18.2381	4.02369	2.1104	7.19919	0.376573	0.153961	1.0297	2.0147	5.01458	1.57183	2.1867	0	2.56833	0	1.55734	0.783501	0.324823
Anaerococcus octavius HMT 017	79.7782	192.818	12.1118	80.8041	0	25.7898	36.6804	40.2414	0	133.162	10.9589	23.8521	25.7533	18.0099	4.49539	4.9838	9.29812	149.188	0	53.246	4.74179	905.912	26	1.84934	8.8064	0.523427	1.33697	1.02638	5.87761	2.8428	1.98804	0.496228	21.2843	8.91964	0	2.84683	4.049	4.44209	0	14.6992	1.20971	2.63294	0.550142	16.4683	0
Corynebacterium amycolatum HMT 031	65.8058	0	64.7981	134.017	17.5747	661.939	73.3608	20.1207	13.9958	485.395	54.7945	91.4331	56.6572	4.50248	4.49539	84.7246	114.5	584.216	8.31601	126.971	71.7734	2739.39	27	0.504463	2.40221	2.62005	2.36542	4.17975	4.63501	2.06824	0.164361	0.164102	0	4.8922	0.641555	24.1637	2.678	0.734497	0.510909	17.7191	2.00025	3.33772	3.09283	21.3265	0.303572
Neisseria flava HMT 609	64.4536	0	65.4037	1.97083	0	0	18.3402	8.04829	13.9958	0	10.9589	0	0	0	2.2477	0	30.2853	1.25368	0	4.09584	83.6279	304.682	28	4.44242	21.1544	27.4476	21.4662	9.93998	1.3443	0	0	0.737719	0	0.646849	0	0	6.01946	2.64154	4.59358	0	3.59684	0	0	0.411473	0
Peptoniphilus sp. HMT 187	63.5522	67.4861	5.65217	3.94166	0	0	18.3402	28.169	0	0	16.4384	7.95071	0	0	0	0	5.57887	83.9967	4.158	0	0.431072	305.695	29	4.36577	20.7894	0.141014	1.84896	1.82498	0	0	0	0	22.0763	1.28941	0	0	5.99951	9.21474	0	0	5.37737	2.60086	0	27.4773	1.36018
Streptococcus oralis subsp. dentisani clade 058 HMT 058	62.2	0	184.301	0	0	0	0	20.1207	0	0	10.9589	0	0	0	13.4862	0	138.941	6.26841	0	0	232.132	668.408	30	1.9542	9.30569	34.7291	27.5731	20.7868	0	0	0	2.01766	0	0	0	0	0	3.01025	0	0	1.63955	0	0	0.937813	0
Staphylococcus hominis HMT 127	60.3971	24.1022	724.285	1239.65	294.376	1074.58	412.655	221.328	181.945	2070.45	241.096	3812.36	618.079	58.5322	101.146	3239.47	856.49	191.813	2727.65	1728.45	234.719	20113.6	31	0.0630589	0.30028	1.16697	3.60098	4.25827	8.59343	3.07294	0.291008	0.502876	0.119831	6.16327	1.46357	5.34254	2.05162	1.10039	0.90459	10.2938	1.19867	18.9542	16.1059	0.953652	13.5612
Corynebacterium macginleyi HMT 050	59.0449	4.82044	1.81677	0	0	0	0	8.04829	13.9958	0	0	0	0	0	0	0	0	0	0	4.09584	2.15536	93.9774	32	13.1941	62.8288	2.29349	1.9332	0	4.35833	0	0	0	5.12936	0	0	0	0	8.56407	14.8927	0	0	0	0	0	0
Rothia mucilaginosa HMT 681	59.0449	19.2818	154.425	9.85416	13.181	38.6847	18.3402	12.0724	4.66527	8.59107	175.342	0	108.164	36.0198	51.697	54.8218	119.547	56.4157	0	81.9169	178.679	1200.74	33	1.03265	4.91736	14.8807	12.8608	9.9561	6.82217	9.00806	2.99979	4.30541	1.60582	0.82067	1.09774	3.22173	1.5274	1.00541	0.388531	0.715478	14.6028	0	4.56565	4.69839	0
Streptococcus infantis clade 638 HMT 638	51.3826	4.82044	73.8819	0	0	0	82.5309	24.1449	9.33053	0	27.3973	0	46.3559	4.50248	4.49539	0	60.5706	3.76105	0	77.821	123.071	594.066	34	1.81635	8.64931	20.7167	12.4367	10.1959	13.0997	7.80316	0.757908	0.756716	0.811431	0	0	0	13.8926	4.06434	1.57062	0	4.61182	0	0	0.633103	0
Anaerococcus sp. HMT 290	50.9319	144.613	8.88198	0	0	0	0	12.0724	74.6443	4.29553	5.47945	11.9261	5.15066	27.0149	60.6878	24.919	3.71925	22.5663	0	12.2875	10.1302	479.32	35	2.23143	10.6259	2.11345	1.85304	0.775942	2.56353	1.07458	5.63608	12.6612	30.1705	0	0	0	0	2.51866	15.5729	0.896172	1.14317	2.48812	5.19882	4.70798	0
Granulicatella adiacens HMT 534	50.9319	4.82044	77.7173	0	8.78735	21.4915	27.5103	8.04829	9.33053	8.59107	10.9589	0	36.0546	4.50248	13.4862	0	49.4129	50.1473	4.158	53.246	143.547	582.742	36	1.83541	8.74004	24.633	13.3365	8.47938	9.13714	6.18706	0.772636	2.31426	0.8272	0	1.50793	3.688	4.72084	1.38111	1.60114	1.47425	1.88058	0	0	8.60541	0.713524
Streptococcus sp. HMT 423	49.5797	0	41.5838	0	8.78735	8.5966	0	8.04829	18.6611	0	16.4384	0	5.15066	4.50248	233.76	0	21.2529	1.25368	0	20.4792	57.7636	495.858	37	2.09974	9.99877	11.6492	8.38623	4.28608	4.13006	1.03874	0.908017	47.1426	0	0	1.77215	1.73368	0	1.6231	3.76339	0	3.31513	0	0	0.252831	0
Corynebacterium bovis HMT 208	49.129	0	23.2143	0	0	0	0	0	0	0	0	0	0	0	0	0	21.2529	0	0	0	34.2702	127.866	38	8.06865	38.4221	26.8016	18.1551	16.6212	0	0	0	0	0	0	0	0	0	0	0	0	0	0	0	0	0
Corynebacterium durum HMT 595	48.6783	0	75.4968	1.97083	0	4.2983	9.17011	20.1207	9.33053	0	5.47945	0	10.3013	13.5074	4.49539	0	60.305	1.25368	0	12.2875	112.079	388.774	39	2.6294	12.521	28.8287	19.4192	15.5116	3.16058	2.64969	3.47437	1.1563	0	0.506935	0	1.1056	2.35872	5.17543	2.39999	0	1.40942	0	0	0.322471	0
Neisseria flavescens HMT 610	48.6783	0	80.9471	0	0	4.2983	0	12.0724	0	0	60.274	0	15.452	0	2.2477	0	49.6786	8.77578	0	45.0543	110.785	438.264	40	2.33248	11.1071	25.2782	18.47	11.3353	10.2802	3.52572	0	0.512864	0	0	0	0.980757	0	2.7546	0	0	13.7529	0	0	2.0024	0
Veillonella parvula HMT 161	45.5232	0	37.7484	0	0	8.5966	27.5103	8.04829	9.33053	0	27.3973	0	154.52	22.5124	47.2016	19.9352	34.0046	8.77578	0	32.7667	82.3347	566.205	41	1.68841	8.04005	14.5415	6.66691	6.0057	5.78708	27.2904	3.97601	8.33648	0	0	0	1.51828	4.85872	1.42144	1.64791	0	4.83875	0	3.52085	1.54993	0
Granulicatella elegans HMT 596	44.6217	4.82044	100.73	0	0	0	0	0	9.33053	0	10.9589	0	30.9039	9.00495	22.477	0	57.3827	5.01473	0	65.5335	136.65	497.428	42	1.8838	8.97049	27.4713	20.2501	11.5359	13.1745	6.21275	1.8103	4.51864	0.969073	0	0	0	0	0	1.87576	0	2.20311	0	0	1.00813	0
Corynebacterium simulans HMT 062	43.7203	0	40.9782	5.9125	8.78735	12.8949	0	0	0	111.684	54.7945	47.7042	30.9039	0	6.74309	0	11.4234	238.2	182.952	0	7.54375	804.242	43	1.1416	5.43621	0.937996	5.09526	1.42039	0	3.84262	0	0.83844	0	0.735164	1.09262	1.60336	0	0	0	13.8868	6.81319	5.93158	0	29.6179	22.7484
Klebsiella pneumoniae HMT 731	41.9174	0	67.2204	0	0	0	0	0	0	0	0	0	5.15066	0	0	0	19.6589	5.01473	0	0	37.0722	176.034	44	5.00053	23.8121	21.0596	38.186	11.1677	0	2.92594	0	0	0	0	0	0	0	0	0	0	0	0	0	2.84872	0
Neisseriaceae [G-1] sp. HMT 327	41.9174	9.64088	38.9596	11.825	4.39367	0	0	1484.91	144.623	0	0	0	25.7533	40.5223	15.7339	0	11.4234	15.0442	8.31601	0	16.1652	1869.23	45	0.470925	2.2425	0.864806	2.08426	0.61113	0	1.37775	2.16786	0.841731	0.515768	0.632614	0.235053	0	0	79.4397	7.73706	0	0	0	0	0.804835	0.44489
Staphylococcus haemolyticus HMT 120	41.0159	0	90.8384	128.104	17.5747	94.5626	302.613	12.0724	102.636	154.639	153.425	83.4824	345.094	13.5074	35.9631	777.473	97.7631	71.4599	178.794	94.2044	59.4879	2854.71	46	0.301724	1.43678	2.08385	3.18205	3.42462	3.29996	12.0886	0.473163	1.25978	0	4.48746	0.615638	3.31251	10.6005	0.422895	3.59532	5.41698	5.37444	2.92437	27.2347	2.50323	6.26313
Porphyromonas pasteri HMT 279	39.6638	0	51.8788	0	8.78735	4.2983	0	4.02414	0	0	5.47945	0	0	0	4.49539	0	30.2853	6.26841	0	12.2875	103.673	271.141	47	3.07197	14.6285	38.2357	19.1335	11.1696	4.53178	0	0	1.65795	0	0	3.24087	1.58526	0	1.48415	0	0	2.02088	0	0	2.31186	0
Veillonella dispar HMT 160	39.6638	0	40.7764	0	0	17.1932	0	8.04829	18.6611	4.29553	131.507	0	36.0546	9.00495	4.49539	4.9838	23.1125	2.50737	0	45.0543	66.385	451.743	48	1.84383	8.78016	14.6953	9.02645	5.11629	9.97343	7.98122	1.99338	0.995122	0	0	0	3.80597	0	1.78161	4.1309	0.95088	29.111	0	1.10324	0.555042	0
Bergeyella sp. HMT 422	37.4101	221.74	370.015	540.008	905.097	2131.96	3328.75	20.1207	443.2	811.856	1638.36	588.352	1241.31	841.963	463.025	1071.52	309.229	107.817	619.543	622.568	323.735	16637.6	49	0.0472192	0.224853	1.94581	2.22397	1.85862	3.74194	7.46088	5.06061	2.78301	1.33277	3.24571	5.44008	12.8141	20.0074	0.120935	2.66385	4.87965	9.84733	3.53629	6.44035	0.648032	3.72376
Fusobacterium nucleatum HMT 420	36.9594	0	1.61491	0	0	4.2983	0	0	0	0	0	0	5.15066	4.50248	15.7339	0	1.85962	0	0	57.3418	3.87964	131.341	50	5.90942	28.1401	2.95388	1.22955	1.41588	43.6588	3.9216	3.42809	11.9794	0	0	0	3.27264	0	0	0	0	0	0	0	0	0
Cutibacterium avidum HMT 552	36.9594	4.82044	2.62422	41.3875	0	0	0	4.02414	41.9874	21.4777	16.4384	7.95071	5.15066	0	4.49539	4.9838	7.96982	77.7283	0	0	3.0175	281.015	51	2.76194	13.1521	1.07379	0.933836	2.83608	0	1.83287	0	1.5997	1.71537	14.7278	0	0	0	1.432	14.9413	7.64288	5.84963	2.82928	1.7735	27.6598	0
Streptococcus thermophilus HMT 152	36.9594	9.64088	63.385	0	4.39367	12.8949	9.17011	0	4.66527	0	0	3.97535	25.7533	27.0149	4.49539	0	53.1321	10.0295	8.31601	0	116.174	390	52	1.99012	9.47678	29.7882	16.2526	13.6236	0	6.60341	6.92689	1.15267	2.47202	0	1.12658	3.30639	2.35131	0	1.19622	0	0	1.01932	0	2.57166	2.13231
Staphylococcus caprae HMT 567	36.9594	554.35	263.431	47.3	105.448	73.0711	128.381	1810.87	219.268	17.1821	202.74	162.989	329.642	139.577	1627.33	304.012	264.864	240.707	253.638	40.9584	221.571	7044.29	53	0.110181	0.524672	3.1454	3.73965	3.75998	0.581442	4.67957	1.98142	23.1014	7.8695	0.671466	1.49693	1.03731	1.82249	25.7069	3.1127	0.243916	2.87807	2.31378	4.31572	3.41705	3.60062
Lautropia mirabilis HMT 022	36.058	0	42.1894	9.85416	0	0	0	0	0	0	5.47945	3.97535	5.15066	4.50248	4.49539	0	37.1925	2.50737	0	4.09584	75.222	230.723	54	3.28194	15.6283	32.6028	18.2858	16.12	1.77522	2.2324	1.95147	1.9484	0	4.271	0	0	0	0	0	0	2.37491	1.723	0	1.08674	0
Staphylococcus lugdunensis HMT 128	34.7058	0	17.764	11.825	0	25.7898	0	0	0	12.8866	0	3.97535	0	0	2.2477	9.96761	27.0974	8.77578	0	0	21.9847	177.02	55	4.11718	19.6056	12.4193	10.035	15.3076	0	0	0	1.26974	0	6.68004	0	14.5689	0	0	0	7.27976	0	2.24571	5.63079	4.95752	0
Alloprevotella sp. HMT 473	34.2551	0	52.6863	0	0	0	0	0	18.6611	0	5.47945	0	0	0	17.9816	0	57.6484	0	0	8.19169	99.7931	294.697	56	2.44101	11.6238	33.863	17.8781	19.5619	2.7797	0	0	6.10172	0	0	0	0	0	0	6.3323	0	1.85935	0	0	0	0
Actinomyces sp. HMT 175	32.9029	4.82044	49.2546	0	0	0	0	24.1449	4.66527	0	0	0	5.15066	9.00495	6.74309	4.9838	22.3155	1.25368	0	16.3834	57.7636	239.387	57	2.88638	13.7447	24.1298	20.5753	9.32194	6.84389	2.1516	3.76168	2.81682	2.01366	0	0	0	0	10.0861	1.94884	0	0	0	2.0819	0.523706	0
Finegoldia magna HMT 662	31.5507	19.2818	58.5403	5.9125	0	232.108	91.7011	52.3139	41.9874	249.141	32.8767	7.95071	72.1092	31.5173	31.4677	24.919	129.111	149.188	16.632	532.46	55.6082	1866.38	58	0.355001	1.69048	2.97948	3.13658	6.91774	28.5291	3.86359	1.68869	1.68603	1.03311	0.31679	0	12.4363	4.91332	2.80296	2.24967	13.3489	1.76153	0.425997	1.33515	7.99347	0.891139
Abiotrophia defectiva HMT 389	30.6493	4.82044	35.7298	0	0	0	0	4.02414	9.33053	0	5.47945	0	20.6026	0	0	0	18.5962	0	0	12.2875	61.2122	202.732	59	3.1748	15.1181	30.1936	17.6241	9.17281	6.06097	10.1625	0	0	2.37774	0	0	0	0	1.98496	4.60239	0	2.7028	0	0	0	0
Veillonella sp. HMT 780	29.7478	0	32.9037	0	0	0	18.3402	4.02414	41.9874	0	21.9178	0	30.9039	4.50248	13.4862	0	24.7064	2.50737	0	16.3834	52.3752	293.786	60	2.12639	10.1257	17.8277	11.1999	8.40967	5.57663	10.5192	1.53257	4.59048	0	0	0	0	6.24271	1.36975	14.2918	0	7.46047	0	0	0.853466	0
Streptococcus intermedius HMT 644	29.2971	0	5.65217	0	0	0	0	0	0	0	10.9589	0	5.15066	0	2.2477	0	4.78189	16.2979	0	4.09584	8.83697	87.3191	61	7.04587	33.5518	10.1203	6.473	5.47634	4.69066	5.89866	0	2.57412	0	0	0	0	0	0	0	0	12.5504	0	0	18.6647	0
Streptococcus infantis clade 431 HMT 431	27.9449	0	49.4565	0	0	0	0	0	0	0	5.47945	0	25.7533	13.5074	6.74309	0	31.348	13.7905	0	16.3834	72.2045	262.611	62	2.23465	10.6412	27.4948	18.8326	11.937	6.23865	9.80663	5.14351	2.56771	0	0	0	0	0	0	0	0	2.08653	0	0	5.25131	0
Streptococcus oralis subsp. oralis HMT 707	27.9449	0	41.1801	0	0	0	174.232	4.02414	23.3263	0	0	0	15.452	0	2.2477	0	21.5185	0	0	12.2875	70.4802	392.693	63	1.49441	7.11622	17.9479	10.4866	5.47972	3.12904	3.93487	0	0.572379	0	0	0	0	44.3685	1.02475	5.94009	0	0	0	0	0	0
Streptococcus australis HMT 073	27.0435	9.64088	60.559	3.94166	0	0	55.0206	0	0	17.1821	21.9178	0	103.013	0	4.49539	14.9514	27.3631	3.76105	0	20.4792	75.6531	445.022	64	1.27615	6.07689	16.9999	13.6081	6.1487	4.60184	23.1479	0	1.01015	2.16638	0.885724	0	0	12.3636	0	0	3.86096	4.92511	0	3.3597	0.845138	0
Moraxella osloensis HMT 711	26.5927	14.4613	100.528	9.85416	26.362	107.458	238.423	4.02414	9.33053	38.6598	49.3151	15.9014	82.4105	45.0248	11.2385	14.9514	146.91	5.01473	16.632	73.7252	133.848	1170.66	65	0.477035	2.27159	11.4335	8.58725	12.5493	6.29772	7.03963	3.84609	0.960009	1.23531	0.841758	2.25189	9.17919	20.3664	0.343749	0.797029	3.30238	4.21257	1.35832	1.27717	0.428366	1.42073
Prevotella nigrescens HMT 693	26.142	0	2.2205	0	0	0	0	0	0	0	0	0	0	0	2.2477	0	2.65661	2.50737	0	0	4.09518	39.8694	66	13.7695	65.5692	10.2715	5.56943	6.66328	0	0	0	5.63765	0	0	0	0	0	0	0	0	0	0	0	6.28895	0
Neisseria cinerea HMT 956	25.6913	0	35.5279	0	0	0	0	0	0	0	0	0	0	0	0	0	31.6136	3.76105	0	0	77.1618	173.756	67	3.10503	14.7859	44.4082	20.4471	18.1943	0	0	0	0	0	0	0	0	0	0	0	0	0	0	0	2.16456	0
Neisseria elongata HMT 598	23.4377	0	17.5621	0	0	0	0	0	0	0	0	0	0	0	0	0	14.08	2.50737	0	0	38.5809	96.1681	68	5.11803	24.3716	40.1182	18.2619	14.6411	0	0	0	0	0	0	0	0	0	0	0	0	0	0	0	2.60727	0
Streptococcus parasanguinis clade 411 HMT 411	22.987	0	44.208	0	0	0	229.253	8.04829	32.6569	0	38.3562	0	87.5612	13.5074	8.99078	24.919	40.9117	26.3273	8.31601	57.3418	49.7888	693.173	69	0.6964	3.31619	7.18273	6.37763	5.9021	8.27236	12.6319	1.94864	1.29705	0	0	0	0	33.0729	1.16108	4.71121	0	5.53342	0	3.59492	3.79809	1.1997
Rothia dentocariosa HMT 587	22.5362	4.82044	31.0869	0	0	4.2983	18.3402	0	0	0	16.4384	0	30.9039	4.50248	6.74309	9.96761	30.0197	0	0	0	67.8938	247.551	70	1.91177	9.10367	27.4262	12.5578	12.1267	0	12.4839	1.81881	2.72392	1.94725	0	0	1.73633	7.40866	0	0	0	6.64039	0	4.02649	0	0
Streptococcus gordonii HMT 622	22.5362	0	46.2267	0	0	34.3864	0	0	4.66527	0	10.9589	7.95071	108.164	13.5074	26.9724	0	30.551	5.01473	0	16.3834	65.0918	392.409	71	1.20604	5.74305	16.5878	11.7802	7.7855	4.17508	27.5641	3.44218	6.87354	0	0	0	8.76291	0	0	1.18888	0	2.79273	2.02613	0	1.27794	0
Pseudomonas aeruginosa HMT 536	22.0855	0	2.42236	1.97083	0	4.2983	0	0	0	4.29553	5.47945	0	0	0	0	0	1.59396	12.5368	0	0	7.11268	61.7955	72	7.50533	35.7397	11.51	3.91996	2.57942	0	0	0	0	0	3.18928	0	6.95569	0	0	0	6.95121	8.86708	0	0	20.2876	0
Prevotella melaninogenica HMT 469	22.0855	0	34.5186	0	0	8.5966	9.17011	0	0	0	76.7123	0	5.15066	4.50248	0	0	26.5661	2.50737	0	57.3418	50.4354	297.587	73	1.55852	7.42153	16.9481	11.5995	8.92716	19.2689	1.73081	1.513	0	0	0	0	2.88877	3.08149	0	0	0	25.7781	0	0	0.842566	0
Corynebacterium striatum HMT 072	21.6348	0	97.2981	0	0	0	0	0	0	0	38.3562	0	30.9039	0	0	0	0	124.115	16.632	0	29.7439	358.683	74	1.26666	6.03172	8.29253	27.1264	0	0	8.61594	0	0	0	0	0	0	0	0	0	0	10.6936	0	0	34.6028	4.63696
Porphyromonas sp. HMT 930	21.1841	0	41.9875	1.97083	0	0	0	0	4.66527	0	5.47945	0	5.15066	0	4.49539	0	19.9246	1.25368	0	8.19169	60.5656	174.869	75	2.544	12.1143	34.6349	24.0109	11.394	4.68448	2.94544	0	2.57072	0	1.12704	0	0	0	0	2.66787	0	3.13347	0	0	0.716928	0
Moraxella sp. HMT 276	20.7333	0	0.403726	0	0	0	0	0	0	0	0	0	0	0	0	0	0	0	0	0	0	21.1371	76	20.5989	98.09	0	1.91004	0	0	0	0	0	0	0	0	0	0	0	0	0	0	0	0	0	0
Alloiococcus otitis HMT 831	19.8319	0	12.9192	0	0	0	0	579.477	0	0	0	0	0	0	0	4.9838	2.65661	3.76105	0	0	9.0525	632.682	77	0.65826	3.13457	1.43081	2.04198	0.419896	0	0	0	0	0	0	0	0	0	91.5905	0	0	0	0	0.787726	0.594461	0
Leptothrix sp. HMT 266	19.8319	255.483	307.034	128.104	909.49	1654.85	3347.09	4.02414	489.853	1022.34	613.699	962.035	1112.54	1206.66	552.933	1360.58	192.604	94.0262	694.387	593.897	293.775	15815.2	78	0.0263334	0.125397	1.85755	1.94138	1.21784	3.75522	7.03462	7.62976	3.49621	1.61543	0.810004	5.75072	10.4636	21.1637	0.0254447	3.09735	6.46425	3.88043	6.08297	8.60296	0.594529	4.39062
Gemella sanguinis HMT 757	19.3812	4.82044	31.8944	0	0	0	0	0	18.6611	0	0	0	10.3013	0	2.2477	0	14.877	2.50737	0	4.09584	54.0995	162.886	79	2.49871	11.8986	33.2132	19.5808	9.13339	2.51455	6.32426	0	1.37992	2.9594	0	0	0	0	0	11.4565	0	0	0	0	1.53934	0
Rothia aeria HMT 188	19.3812	4.82044	31.8944	1.97083	0	12.8949	0	8.04829	0	0	5.47945	0	20.6026	0	2.2477	9.96761	23.3781	0	0	0	59.2724	199.958	80	2.03545	9.69262	29.6424	15.9506	11.6915	0	10.3035	0	1.12408	2.41073	0.985623	0	6.44881	0	4.02499	0	0	2.7403	0	4.98485	0	0
Lactococcus lactis HMT 804	19.3812	0	35.3261	0	0	0	18.3402	32.1932	4.66527	0	0	0	36.0546	0	13.4862	9.96761	25.2378	12.5368	0	0	37.7188	244.908	81	1.66187	7.91366	15.4012	14.4242	10.305	0	14.7217	0	5.50664	0	0	0	0	7.48862	13.145	1.90491	0	0	0	4.06995	5.119	0
Lactobacillus crispatus HMT 817	19.3812	67.4861	40.1708	0	4.39367	653.342	27.5103	16.0966	18.6611	107.388	54.7945	218.644	15.452	90.0495	33.7154	34.8866	41.4431	12.5368	432.432	40.9584	13.5788	1942.92	82	0.20948	0.997526	0.698883	2.06754	2.13303	2.10808	0.795295	4.63475	1.7353	3.47344	0	0.226137	33.6268	1.41592	0.828473	0.960464	5.52716	2.82021	11.2534	1.79557	0.645256	22.2568
Turicella otitidis HMT 832	18.9304	4.82044	7.6708	0	0	0	82.5309	668.008	0	0	27.3973	0	0	31.5173	0	0	11.9547	5.01473	0	0	16.8118	874.657	83	0.454509	2.16433	1.9221	0.877007	1.36679	0	0	3.6034	0	0.551124	0	0	0	9.43581	76.3738	0	0	3.13235	0	0	0.573337	0
Fusobacterium periodonticum HMT 201	18.4797	0	22.8105	0	0	0	9.17011	0	0	4.29553	21.9178	0	5.15066	0	17.9816	0	13.283	1.25368	4.158	4.09584	33.8391	156.436	84	2.48073	11.813	21.6313	14.5814	8.49106	2.61823	3.29251	0	11.4945	0	0	0	0	5.8619	0	0	2.74588	14.0108	0	0	0.801405	2.65797
Acidovorax temperans HMT 216	18.4797	67.4861	161.491	195.112	307.557	730.711	871.16	0	153.954	219.072	460.274	290.201	206.026	373.706	123.623	348.866	121.938	22.5663	195.426	155.642	130.399	5153.69	85	0.0753002	0.358572	2.53021	3.13349	2.36604	3.02001	3.99764	7.25122	2.39873	1.30947	3.78588	5.96771	14.1784	16.9036	0	2.98725	4.25078	8.93096	5.63093	6.76925	0.437867	3.79197
Haemophilus sp. HMT 908	18.029	0	25.8385	0	0	0	0	4.02414	0	0	0	0	0	4.50248	0	0	10.8921	0	0	0	29.5284	92.8146	86	4.07919	19.4247	31.8144	27.8388	11.7353	0	0	4.85104	0	0	0	0	0	0	4.33568	0	0	0	0	0	0	0
Veillonella rogosae HMT 158	17.5783	0	17.3602	0	0	0	0	4.02414	4.66527	0	10.9589	0	5.15066	0	4.49539	4.9838	24.9721	8.77578	0	8.19169	35.9945	147.151	87	2.50861	11.9458	24.461	11.7976	16.9704	5.56687	3.50026	0	3.05496	0	0	0	0	0	2.73471	3.1704	0	7.4474	0	3.38687	5.9638	0
Corynebacterium matruchotii HMT 666	17.5783	0	34.9223	41.3875	4.39367	8.5966	0	4.02414	4.66527	8.59107	0	0	51.5066	4.50248	4.49539	4.9838	15.4083	7.5221	4.158	4.09584	36.8566	257.688	88	1.43252	6.82153	14.3028	13.5522	5.97945	1.58946	19.988	1.74726	1.74451	0	16.0611	1.70504	3.33605	0	1.56163	1.81043	3.3339	0	0	1.93405	2.91907	1.61358
Escherichia coli HMT 574	17.5783	0	146.553	5.9125	0	8.5966	9.17011	0	0	8.59107	378.082	0	0	0	2.2477	9.96761	20.1902	17.5516	0	0	44.8315	669.272	89	0.55156	2.62647	6.69854	21.8973	3.01674	0	0	0	0.335842	0	0.883422	0	1.28447	1.37016	0	0	1.28364	56.4916	0	1.48932	2.62249	0
Streptococcus sp. HMT 066	17.1275	0	38.1521	1.97083	0	4.2983	119.211	4.02414	0	0	5.47945	0	5.15066	4.50248	2.2477	0	33.7389	0	0	16.3834	54.7461	307.033	90	1.17146	5.5784	17.8307	12.4261	10.9887	5.33603	1.67756	1.46645	0.73207	0	0.641896	0	1.39995	38.8269	1.31066	0	0	1.78465	0	0	0	0
Corynebacterium sp. HMT 207	17.1275	0	40.5745	13.7958	26.362	8.5966	18.3402	96.5795	107.301	42.9553	0	91.4331	25.7533	40.5223	42.7062	24.919	93.5126	62.6841	12.474	8.19169	37.7188	811.548	91	0.4432	2.11048	4.64776	4.99964	11.5227	1.00939	3.17335	4.99321	5.26232	0	1.69994	3.24837	1.05929	2.25991	11.9007	13.2218	5.29301	0	11.2665	3.07055	7.72402	1.53706
Arthrospira platensis HMT 229	15.7754	0	2.42236	0	0	0	0	0	0	0	0	0	0	0	0	0	0	0	0	0	0	18.1977	92	18.2046	86.6887	0	13.3113	0	0	0	0	0	0	0	0	0	0	0	0	0	0	0	0	0	0
Staphylococcus schleiferi HMT 233	15.7754	0	1.61491	0	0	0	0	0	0	0	0	0	0	0	0	0	2.12529	2.50737	0	0	2.58643	24.6093	93	13.4617	64.1031	10.5099	6.56216	8.63609	0	0	0	0	0	0	0	0	0	0	0	0	0	0	0	10.1887	0
Gemella morbillorum HMT 046	15.7754	0	21.8012	0	0	0	0	0	4.66527	0	10.9589	0	15.452	0	22.477	0	24.4408	1.25368	0	8.19169	30.3906	155.406	94	2.13172	10.151	19.5555	14.0285	15.727	5.27114	9.94294	0	14.4633	0	0	0	0	0	0	3.00198	0	7.05177	0	0	0.806712	0
Staphylococcus capitis HMT 116	15.7754	448.301	83.3695	17.7375	175.747	25.7898	55.0206	1058.35	83.9748	12.8866	104.11	55.6549	133.917	27.0149	379.861	29.9028	88.7307	188.052	8.31601	57.3418	43.1072	3092.96	95	0.107109	0.510041	1.39372	2.69546	2.86879	1.85395	4.32974	0.873431	12.2815	14.4942	0.573479	5.68216	0.833823	1.7789	34.218	2.71503	0.416643	3.36602	1.79941	0.966803	6.08001	0.268869
Neisseria macacae HMT 099	15.3246	0	22.6087	0	0	0	0	0	0	0	0	0	10.3013	0	0	0	10.8921	6.26841	8.31601	8.19169	33.1925	115.095	96	2.79609	13.3147	28.8391	19.6434	9.46354	7.1173	8.95024	0	0	0	0	0	0	0	0	0	0	0	0	0	5.44628	7.22532
Enterobacter aerogenes HMT 153	14.4232	0	2.01863	1.97083	0	0	9.17011	0	0	0	0	7.95071	5.15066	0	0	4.9838	5.04755	6.26841	0	0	6.46607	63.45	97	4.77363	22.7316	10.1908	3.18146	7.95517	0	8.11767	0	0	0	3.10612	0	0	14.4525	0	0	0	0	12.5307	7.8547	9.8793	0
Fusobacterium nucleatum HMT 202	14.4232	0	14.5342	0	0	0	0	0	0	0	0	0	20.6026	4.50248	17.9816	0	11.6891	0	0	8.19169	21.338	113.263	98	2.6742	12.7343	18.8394	12.8322	10.3203	7.23246	18.1901	3.97525	15.876	0	0	0	0	0	0	0	0	0	0	0	0	0
Acidovorax caeni HMT 211	13.5217	9.64088	62.1739	9.85416	17.5747	55.8779	100.871	0	9.33053	30.0687	32.8767	7.95071	20.6026	36.0198	13.4862	64.7894	75.4476	0	20.79	28.6709	31.4682	641.016	99	0.442979	2.10942	4.90912	9.69927	11.77	4.47273	3.21406	5.61918	2.10388	1.504	1.53727	2.74169	8.71709	15.7361	0	1.45559	4.69079	5.12884	1.24033	10.1073	0	3.24329
Bergeyella sp. HMT 206	13.071	0	49.2546	0	0	0	0	0	0	0	5.47945	0	10.3013	4.50248	4.49539	0	27.3631	1.25368	0	81.9169	74.1443	271.782	100	1.00997	4.80937	27.2808	18.1228	10.068	30.1406	3.79028	1.65665	1.65404	0	0	0	0	0	0	0	0	2.01612	0	0	0.461282	0
Staphylococcus warneri HMT 076	12.6203	4.82044	43.1987	1.97083	0	25.7898	18.3402	4.02414	13.9958	4.29553	21.9178	0	25.7533	4.50248	6.74309	1759.28	102.811	1.25368	1434.51	8.19169	26.5109	3520.53	101	0.0752801	0.358477	0.753037	1.22705	2.92032	0.232683	0.731517	0.127892	0.191536	0.136924	0.0559811	0	0.732554	0.52095	0.114305	0.397548	0.122014	0.622571	0	49.972	0.0356106	40.747
Actinomyces odontolyticus HMT 701	11.7188	19.2818	28.059	0	0	8.5966	0	8.04829	13.9958	0	10.9589	0	5.15066	4.50248	2.2477	4.9838	13.283	1.25368	0	8.19169	30.6061	170.878	102	1.44018	6.858	17.911	16.4204	7.77339	4.79387	3.01423	2.6349	1.31538	11.2839	0	0	5.03083	0	4.70995	8.19051	0	6.41328	0	2.91658	0.73367	0
Capnocytophaga sputigena HMT 775	11.2681	0	9.28571	0	0	0	0	0	0	0	0	0	0	4.50248	0	0	11.1577	2.50737	0	0	17.6739	56.3953	103	4.19592	19.9806	31.3394	16.4654	19.7849	0	0	7.98377	0	0	0	0	0	0	0	0	0	0	0	0	4.44605	0
Haemophilus paraphrohaemolyticus HMT 035	11.2681	0	6.86335	0	0	0	9.17011	0	0	0	10.9589	0	0	0	4.49539	0	5.04755	1.25368	0	4.09584	12.2855	65.4385	104	3.61607	17.2194	18.7742	10.4882	7.71343	6.25907	0	0	6.86965	0	0	0	0	14.0133	0	0	0	16.7469	0	0	1.91582	0
Acidovorax ebreus HMT 209	11.2681	250.663	280.792	1233.74	883.128	1435.63	1944.06	16.0966	387.217	476.804	2767.12	361.757	958.022	405.223	339.402	847.246	144.254	173.008	1638.25	237.559	314.036	15105.3	105	0.0156654	0.0745971	2.07898	1.8589	0.954988	1.57269	6.3423	2.68266	2.24691	1.65944	8.16761	5.84648	9.50417	12.8701	0.106563	2.56345	3.15654	18.3189	2.3949	5.60894	1.14535	10.8456
Corynebacterium mastitidis HMT 328	10.8174	0	0.201863	0	0	0	0	0	0	0	0	0	0	0	0	0	0.531321	0	0	0	0.862143	12.4127	106	18.301	87.1476	6.94565	1.62626	4.28046	0	0	0	0	0	0	0	0	0	0	0	0	0	0	0	0	0
Corynebacterium kroppenstedtii HMT 049	10.8174	163.895	75.0931	1.97083	131.81	30.0881	339.294	591.549	2402.61	0	98.6301	3.97535	829.256	508.78	200.045	14.9514	19.1276	312.167	8.31601	86.0127	95.0513	5923.44	107	0.0383502	0.18262	1.60466	1.26773	0.322913	1.45207	13.9996	8.58926	3.37717	2.76689	0.0332717	2.22523	0.50795	5.72799	9.98658	40.5611	0	1.66508	0.0671122	0.252411	5.27003	0.140391
Segetibacter aerophilus HMT 261	10.3667	0	0.201863	0	0	0	0	0	0	0	0	0	0	0	0	0	0	0	0	0	0	10.5685	108	20.5989	98.09	0	1.91004	0	0	0	0	0	0	0	0	0	0	0	0	0	0	0	0	0	0
Lactobacillus gasseri HMT 615	10.3667	0	11.3043	0	0	0	0	0	0	0	0	0	0	0	0	0	3.98491	1.25368	0	0	18.105	45.0146	109	4.83621	23.0296	40.2203	25.1126	8.85248	0	0	0	0	0	0	0	0	0	0	0	0	0	0	0	2.78506	0
Micrococcus luteus HMT 087	10.3667	0	75.6987	9.85416	4.39367	77.3694	18.3402	20.1207	32.6569	21.4777	10.9589	3.97535	5.15066	58.5322	0	89.7084	107.061	1.25368	0	36.8626	75.4375	659.219	110	0.330239	1.57257	11.4435	11.4831	16.2406	5.59186	0.781327	8.87902	0	0	1.49482	0.666497	11.7365	2.78211	3.05221	4.95387	3.25805	1.66241	0.60304	13.6083	0.190177	0
Streptococcus cristatus clade 578 HMT 578	9.91594	0	17.1584	0	0	0	0	0	4.66527	0	0	0	0	0	0	0	8.7668	1.25368	0	4.09584	25.6488	71.5047	111	2.91218	13.8675	35.8701	23.9962	12.2605	5.72808	0	0	0	0	0	0	0	0	0	6.52442	0	0	0	0	1.75329	0
Actinomyces naeslundii HMT 176	9.46522	0	16.3509	0	0	0	0	0	0	0	0	0	0	0	0	0	10.3608	0	0	8.19169	26.942	71.3106	112	2.78738	13.2732	37.7812	22.9292	14.5291	11.4873	0	0	0	0	0	0	0	0	0	0	0	0	0	0	0	0
Haemophilus parahaemolyticus HMT 945	9.46522	0	14.1304	0	0	0	0	0	0	0	16.4384	0	0	13.5074	26.9724	0	15.1427	1.25368	0	0	28.4507	125.361	113	1.58558	7.55038	22.6951	11.2718	12.0793	0	0	10.7748	21.5158	0	0	0	0	0	0	0	0	13.1128	0	0	1.00006	0
Capnocytophaga leadbetteri HMT 329	9.01449	0	7.6708	0	0	0	0	0	0	0	16.4384	0	0	0	2.2477	0	6.37586	1.25368	0	0	16.1652	59.1661	114	3.19954	15.2359	27.3217	12.9649	10.7762	0	0	0	3.79896	0	0	0	0	0	0	0	0	27.7834	0	0	2.11892	0
Lactobacillus iners HMT 838	9.01449	0	24.0217	0	0	21.4915	0	0	4.66527	0	0	11.9261	5.15066	0	0	4.9838	36.6612	3.76105	16.632	16.3834	31.6838	186.375	115	1.01572	4.83675	17	12.8889	19.6707	8.79055	2.7636	0	0	0	0	0	11.5313	0	0	2.50316	0	0	6.39896	2.67407	2.018	8.92396
Brochothrix thermosphacta HMT 241	8.56377	9.64088	16.7546	0	0	0	0	0	0	0	10.9589	0	0	0	0	0	2.12529	0	0	0	6.68161	54.7251	116	3.28623	15.6487	12.2094	30.616	3.88357	0	0	0	0	17.6169	0	0	0	0	0	0	0	20.0254	0	0	0	0
Haemophilus haemolyticus HMT 851	8.56377	4.82044	8.88198	0	0	0	0	0	0	0	0	0	0	22.5124	4.49539	0	2.39095	0	0	0	10.3457	62.0106	117	2.90013	13.8102	16.6838	14.3233	3.8557	0	0	36.3041	7.24939	7.77357	0	0	0	0	0	0	0	0	0	0	0	0
Cutibacterium sp. HMT 193	8.56377	0	61.1645	1.97083	0	0	0	0	0	0	0	0	0	0	0	9.96761	26.8317	15.0442	0	0	47.4179	170.961	118	1.05193	5.00921	27.7362	35.777	15.6947	0	0	0	0	0	1.1528	0	0	0	0	0	0	0	0	5.83035	8.7998	0
Haemophilus sp. HMT 036	8.11304	0	12.1118	0	0	0	0	0	0	0	0	0	0	0	2.2477	0	6.90718	0	0	0	25.0022	54.3819	119	3.13292	14.9187	45.9752	22.2717	12.7013	0	0	0	4.13317	0	0	0	0	0	0	0	0	0	0	0	0	0
Jeogalicoccus huakuii HMT 243	7.66232	0	16.1491	0	0	0	0	0	0	0	0	0	5.15066	0	0	9.96761	37.7238	0	4.158	0	15.7341	96.5456	120	1.66666	7.93648	16.2971	16.7269	39.0736	0	5.33495	0	0	0	0	0	0	0	0	0	0	0	0	10.3242	0	4.30678
Porphyromonas endodontalis HMT 273	7.21159	0	0	0	0	4.2983	0	0	0	0	0	0	0	0	0	0	0.265661	0	0	0	0.431072	12.2066	121	12.4067	59.0793	3.53146	0	2.17636	0	0	0	0	0	0	0	35.2129	0	0	0	0	0	0	0	0	0
Kingella oralis HMT 706	7.21159	0	6.66149	0	0	0	0	0	0	0	0	0	0	0	0	0	6.1102	0	0	4.09584	5.3884	29.4675	122	5.13934	24.473	18.2859	22.6062	20.7354	13.8995	0	0	0	0	0	0	0	0	0	0	0	0	0	0	0	0
Neisseria mucosa HMT 682	7.21159	0	4.84472	0	0	0	0	4.02414	4.66527	0	0	0	0	0	0	0	0.796982	0	0	20.4792	11.8545	53.8764	123	2.81094	13.3854	22.0031	8.99228	1.47928	38.0115	0	0	0	0	0	0	0	0	7.46922	8.65921	0	0	0	0	0	0
Haematobacter missouriensis HMT 316	7.21159	0	29.8758	0	0	0	0	0	0	0	0	0	0	0	0	0	28.4257	0	0	0	35.5634	101.076	124	1.49831	7.13479	35.1847	29.5576	28.123	0	0	0	0	0	0	0	0	0	0	0	0	0	0	0	0	0
Proteus mirabilis HMT 676	6.76087	4.82044	1.81677	0	0	0	0	0	0	0	0	0	0	0	0	0	0	2.50737	0	0	0.862143	16.7676	125	8.46742	40.3211	5.14173	10.835	0	0	0	0	0	28.7486	0	0	0	0	0	0	0	0	0	0	14.9536	0
Fusobacterium sp. HMT 248	6.76087	4.82044	11.3043	0	0	0	0	0	0	0	0	0	0	0	0	0	2.39095	0	0	0	9.91465	35.1912	126	4.03448	19.2118	28.1736	32.1226	6.79415	0	0	0	0	13.6978	0	0	0	0	0	0	0	0	0	0	0	0
Haemophilus sputorum HMT 944	6.76087	0	6.86335	0	0	0	0	0	0	0	0	0	0	0	0	0	5.04755	0	0	12.2875	11.4234	42.3827	127	3.34991	15.952	26.953	16.1938	11.9095	28.9919	0	0	0	0	0	0	0	0	0	0	0	0	0	0	0	0
Neisseria subflava HMT 476	6.76087	0	13.1211	0	0	0	0	0	0	0	0	0	0	0	0	0	10.0951	0	0	8.19169	24.5711	62.7399	128	2.26297	10.776	39.1634	20.9135	16.0904	13.0566	0	0	0	0	0	0	0	0	0	0	0	0	0	0	0	0
Neisseria perflava HMT 101	6.76087	0	15.1397	0	0	4.2983	0	0	0	4.29553	5.47945	0	0	0	8.99078	0	7.17284	2.50737	0	0	17.0273	71.6722	129	1.98094	9.43304	23.7572	21.1236	10.0078	0	0	0	12.5443	0	0	0	5.99717	0	0	0	5.9933	7.64516	0	0	3.49838	0
Peptoniphilaceae [G-3] sp. HMT 929	6.76087	0	12.3137	0	0	21.4915	0	8.04829	0	17.1821	10.9589	3.97535	5.15066	0	4.49539	4.9838	51.5382	26.3273	0	49.1501	10.7768	233.153	130	0.608949	2.89976	4.6222	5.28136	22.1049	21.0806	2.20913	0	1.92809	0	0	0	9.21777	0	3.45194	0	7.36947	4.70031	1.70504	2.13757	11.2919	0
Parvimonas sp. HMT 110	6.31014	0	0.60559	0	0	0	0	0	0	0	0	0	0	0	8.99078	0	0.531321	0	0	0	1.72429	18.1621	131	7.29612	34.7434	9.49386	3.33435	2.92544	0	0	0	49.5029	0	0	0	0	0	0	0	0	0	0	0	0	0
Actinomyces oris HMT 893	6.31014	0	9.68943	0	0	12.8949	18.3402	0	0	0	0	0	15.452	0	0	0	6.64152	0	4.158	4.09584	16.3807	93.9628	132	1.41027	6.71558	17.4332	10.312	7.06824	4.35901	16.4448	0	0	0	0	0	13.7234	19.5186	0	0	0	0	0	0	0	4.42516
Actinomyces sp. HMT 172	6.31014	0	6.66149	0	0	0	0	0	0	0	65.7534	0	5.15066	4.50248	0	0	3.98491	0	0	0	10.3457	102.709	133	1.29018	6.14372	10.0729	6.4858	3.87981	0	5.01481	4.38373	0	0	0	0	0	0	0	0	0	64.0193	0	0	0	0
Neisseria sicca HMT 764	6.31014	0	30.4813	0	0	0	0	12.0724	9.33053	0	0	0	0	4.50248	2.2477	0	8.50114	0	0	28.6709	27.373	129.49	134	1.02335	4.87308	21.1392	23.5396	6.56511	22.1414	0	3.47709	1.73581	0	0	0	0	0	9.32308	7.20562	0	0	0	0	0	0
Veillonella atypica HMT 524	6.31014	4.82044	44.0062	0	0	0	0	0	4.66527	0	32.8767	0	5.15066	4.50248	0	9.96761	5.57887	0	0	4.09584	9.69911	131.673	135	1.00638	4.79227	7.36604	33.4207	4.23691	3.11061	3.91169	3.41943	0	3.66091	0	0	0	0	0	3.54306	0	24.9684	0	7.56995	0	0
Kocuria rhizophila HMT 197	6.31014	0	77.9192	0	0	0	0	0	0	0	0	0	5.15066	0	0	0	35.0672	3.76105	0	0	34.9168	163.125	136	0.81234	3.86829	21.4049	47.7665	21.4971	0	3.15749	0	0	0	0	0	0	0	0	0	0	0	0	0	2.30562	0
Corynebacterium coyleae HMT 341	6.31014	0	11.1025	21.6791	4.39367	17.1932	9.17011	16.0966	46.6527	47.2509	0	35.7782	5.15066	9.00495	0	9.96761	17.5336	12.5368	0	73.7252	12.9321	356.478	137	0.371728	1.77014	3.62776	3.11449	4.91857	20.6815	1.44487	2.52609	0	0	6.08148	1.23252	4.82308	2.57242	4.51545	13.0871	13.2549	0	10.0366	2.79613	3.51686	0
Roseomonas mucosa HMT 245	6.31014	0	24.0217	0	4.39367	68.7728	82.5309	0	0	0	0	3.97535	5.15066	4.50248	0	129.579	32.1449	0	0	4.09584	29.9595	395.437	138	0.335105	1.59574	7.5763	6.07473	8.12897	1.03578	1.30252	1.13861	0	0	0	1.11109	17.3916	20.8708	0	0	0	0	1.00531	32.7685	0	0
Acinetobacter johnsonii HMT 297	6.31014	0	34.3167	1.97083	4.39367	64.4745	64.1907	4.02414	0	17.1821	10.9589	39.7535	46.3559	22.5124	4.49539	24.919	66.6808	1.25368	58.2121	36.8626	76.0841	584.951	139	0.226537	1.07875	13.0069	5.8666	11.3994	6.30182	7.92475	3.84859	0.768507	0	0.336922	0.751118	11.0222	10.9737	0.687945	0	2.93736	1.87347	6.79604	4.26001	0.214323	9.95161
Eikenella corrodens HMT 577	5.85942	0	1.21118	0	0	0	0	0	0	0	0	0	0	0	0	0	1.06264	0	0	0	2.37089	10.5041	140	11.7142	55.782	22.5711	11.5305	10.1164	0	0	0	0	0	0	0	0	0	0	0	0	0	0	0	0	0
Capnocytophaga gingivalis HMT 337	5.85942	0	3.63354	0	0	4.2983	0	0	4.66527	0	0	0	0	0	0	0	2.39095	0	0	0	4.31072	25.1582	141	4.89096	23.2903	17.1344	14.4428	9.50365	0	0	0	0	0	0	0	17.0851	0	0	18.5437	0	0	0	0	0	0
Bergeyella sp. HMT 322	5.85942	0	5.65217	0	0	0	0	0	0	0	5.47945	0	0	13.5074	0	0	1.85962	1.25368	0	12.2875	9.48358	55.3829	142	2.22177	10.5798	17.1237	10.2056	3.35776	22.1865	0	24.3892	0	0	0	0	0	0	0	0	0	9.89376	0	0	2.26366	0
Acinetobacter radioresistens HMT 010	5.85942	0	14.5342	1.97083	0	12.8949	0	0	0	0	49.3151	0	0	9.00495	0	0	39.5834	0	0	4.09584	20.907	158.166	143	0.777968	3.70461	13.2184	9.1892	25.0266	2.58959	0	5.69337	0	0	1.24606	0	8.15279	0	0	0	0	31.1794	0	0	0	0
Peptoniphilus harei HMT 109	5.85942	0	11.7081	0	0	21.4915	0	28.169	4.66527	12.8866	16.4384	0	0	9.00495	24.7247	0	25.7691	6.26841	0	118.779	12.7166	298.481	144	0.412246	1.96308	4.26044	3.92254	8.6334	39.7946	0	3.01692	8.28348	0	0	0	7.20028	0	9.43744	1.563	4.31739	5.50733	0	0	2.1001	0
Corynebacterium singulare HMT 063	5.85942	24.1022	79.736	53.2125	8.78735	279.39	36.6804	60.3622	163.284	567.01	60.274	302.127	77.2599	229.626	170.825	34.8866	283.194	28.8347	120.582	81.9169	68.5404	2736.49	145	0.0449655	0.214122	2.50468	2.9138	10.3488	2.9935	2.82332	8.39127	6.24248	0.88077	1.94455	0.321117	10.2098	1.34042	2.20582	5.96692	20.7203	2.2026	11.0407	1.27487	1.05371	4.40645
Staphylococcus cohnii HMT 117	5.85942	0	37.5466	7.88333	8.78735	120.352	27.5103	28.169	23.3263	4.29553	1041.1	0	432.655	36.0198	22.477	852.23	82.0892	1.25368	191.268	20.4792	28.2352	2971.53	146	0.0414089	0.197185	0.950189	1.26354	2.76252	0.68918	14.56	1.21216	0.756409	0	0.265295	0.295718	4.05018	0.925795	0.947962	0.784993	0.144556	35.0356	0	28.6798	0.0421898	6.43668
Prevotella sp. HMT 317	5.40869	0	0	0	0	0	0	0	0	0	0	0	0	0	13.4862	4.9838	1.3283	1.25368	0	0	3.66411	30.1248	147	3.77041	17.9543	12.1631	0	4.40934	0	0	0	44.7677	0	0	0	0	0	0	0	0	0	0	16.5439	4.16163	0
Actinomyces sp. HMT 169	5.40869	0	8.47825	0	8.78735	0	0	0	9.33053	0	10.9589	0	0	4.50248	0	0	7.4385	1.25368	0	4.09584	13.5788	73.833	148	1.53837	7.32558	18.3912	11.483	10.0748	5.54744	0	6.09819	0	0	0	11.9017	0	0	0	12.6374	0	14.8428	0	0	1.698	0
Aggregatibacter sp. HMT 512	4.95797	0	1.61491	0	0	0	0	0	0	0	0	0	0	0	0	0	1.3283	0	0	0	3.87964	11.7808	149	8.83787	42.0851	32.9319	13.7079	11.2751	0	0	0	0	0	0	0	0	0	0	0	0	0	0	0	0	0
Lachnoanaerobaculum umeaense HMT 107	4.95797	0	5.45031	0	4.39367	0	0	0	0	0	5.47945	0	0	0	6.74309	0	3.98491	0	0	8.19169	9.0525	48.2536	150	2.15771	10.2748	18.7603	11.2951	8.25827	16.9763	0	0	13.9743	0	0	9.10538	0	0	0	0	0	11.3555	0	0	0	0
Actinomyces sp. HMT 180	4.95797	0	9.08384	0	0	21.4915	0	4.02414	0	0	0	11.9261	10.3013	0	2.2477	4.9838	6.90718	0	0	8.19169	10.9923	95.1075	151	1.09473	5.21302	11.5578	9.55113	7.26249	8.61308	10.8312	0	2.36332	0	0	0	22.5971	0	4.23115	0	0	0	12.5396	5.24018	0	0
Anaerococcus sp. HMT 294	4.95797	0	8.47825	0	0	21.4915	0	0	0	55.8419	5.47945	0	0	0	11.2385	0	41.4431	0	0	12.2875	12.7166	173.935	152	0.5986	2.85048	7.31114	4.87439	23.8268	7.06444	0	0	6.46132	0	0	0	12.3561	0	0	0	32.1051	3.15029	0	0	0	0
Anaerococcus sp. HMT 295	4.95797	48.2044	10.4969	68.9791	0	0	9.17011	0	0	111.684	0	11.9261	5.15066	0	2.2477	0	16.2053	15.0442	0	24.5751	3.44857	332.09	153	0.313522	1.49296	1.03845	3.16086	4.87979	7.40012	1.55098	0	0.676834	14.5155	20.7712	0	0	2.76133	0	0	33.6306	0	3.59121	0	4.53016	0
Corynebacterium aurimucosum HMT 034	4.95797	0	22.8105	21.6791	8.78735	257.898	18.3402	4.02414	0	210.481	16.4384	31.8028	25.7533	0	0	64.7894	47.8189	15.0442	0	20.4792	20.6914	791.796	154	0.131495	0.626167	2.61323	2.88086	6.0393	2.58642	3.25251	0	0	0	2.73797	1.1098	32.5713	2.31628	0.50823	0	26.5827	2.07608	4.01654	8.18259	1.90001	0
Peptostreptococcus stomatis HMT 112	4.50725	0	1.41304	0	0	0	0	0	0	0	0	0	0	0	0	0	2.12529	0	0	0	4.95732	13.0029	155	7.27931	34.6634	38.1248	10.8671	16.3447	0	0	0	0	0	0	0	0	0	0	0	0	0	0	0	0	0
TM7 [G-1] sp. HMT 348	4.50725	0	3.8354	0	0	0	0	0	0	0	0	0	0	0	0	0	2.12529	0	0	0	8.83697	19.3049	156	4.90301	23.3477	45.7758	19.8675	11.009	0	0	0	0	0	0	0	0	0	0	0	0	0	0	0	0	0
Porphyromonas catoniae HMT 283	4.50725	0	4.64285	0	0	0	0	0	0	0	0	0	0	0	0	0	6.37586	0	12.474	0	9.48358	37.4835	157	2.52517	12.0246	25.3006	12.3864	17.0097	0	0	0	0	0	0	0	0	0	0	0	0	0	0	0	0	33.2786
Aerococcus viridans HMT 312	4.50725	14.4613	19.7826	0	0	4.2983	45.8505	16.0966	13.9958	0	0	0	123.616	4.50248	20.2293	29.9028	44.0997	0	4.158	8.19169	26.0798	379.772	158	0.249234	1.18683	6.86724	5.20907	11.6121	2.157	32.55	1.18557	5.32669	3.8079	0	0	1.13181	12.0732	4.23849	3.68532	0	0	0	7.87389	0	1.09487
Serratia marcescens HMT 115	4.50725	0	583.183	0	0	0	73.3608	0	0	0	5.47945	0	0	0	0	0	128.58	234.439	0	0	360.807	1390.36	159	0.0680777	0.324179	25.9507	41.9449	9.24798	0	0	0	0	0	0	0	0	5.27641	0	0	0	0.394104	0	0	16.8618	0
Prevotella sp. HMT 475	4.05652	0	0	0	0	0	0	0	0	0	0	0	0	0	0	0	0	0	0	0	0.431072	4.48759	160	18.9828	90.3941	9.60586	0	0	0	0	0	0	0	0	0	0	0	0	0	0	0	0	0	0	0
Leptotrichia sp. HMT 417	4.05652	0	2.42236	0	0	0	0	0	0	0	0	0	0	0	0	0	0.265661	0	0	0	9.26804	16.0126	161	5.32	25.3333	57.8797	15.1278	1.65907	0	0	0	0	0	0	0	0	0	0	0	0	0	0	0	0	0
Kingella denitrificans HMT 582	4.05652	0	6.25776	0	0	0	0	0	0	0	0	0	0	0	0	0	1.06264	0	0	0	8.19036	19.5673	162	4.35354	20.7311	41.8574	31.9807	5.43071	0	0	0	0	0	0	0	0	0	0	0	0	0	0	0	0	0
Aggregatibacter aphrophilus HMT 545	4.05652	0	7.46894	0	0	0	0	0	0	0	0	0	0	0	0	0	5.84454	0	0	0	12.07	29.44	163	2.89358	13.7789	40.9987	25.37	19.8524	0	0	0	0	0	0	0	0	0	0	0	0	0	0	0	0	0
Leptotrichia sp. HMT 225	4.05652	0	8.47825	0	0	0	0	0	0	0	0	0	0	0	0	0	5.31321	0	0	4.09584	7.97483	29.9187	164	2.84728	13.5585	26.655	28.3377	17.7589	13.6899	0	0	0	0	0	0	0	0	0	0	0	0	0	0	0	0
Alloprevotella sp. HMT 914	4.05652	0	2.01863	0	0	0	0	8.04829	0	0	5.47945	0	0	0	0	0	1.85962	1.25368	0	0	9.0525	31.7687	165	2.68147	12.7689	28.495	6.35415	5.85364	0	0	0	0	0	0	0	0	0	25.334	0	0	17.248	0	0	3.94628	0
Leptotrichia sp. HMT 215	4.05652	0	7.46894	0	0	0	0	0	0	0	0	0	10.3013	0	13.4862	0	2.12529	0	4.158	4.09584	9.0525	54.7446	166	1.55608	7.4099	16.5359	13.6432	3.88218	7.48173	18.817	0	24.6347	0	0	0	0	0	0	0	0	0	0	0	0	7.59528
Prevotella nanceiensis HMT 299	4.05652	0	7.46894	0	0	0	0	0	0	0	21.9178	0	0	0	2.2477	0	7.4385	5.01473	0	0	20.2604	68.4046	167	1.24534	5.93019	29.6184	10.9188	10.8743	0	0	0	3.28589	0	0	0	0	0	0	0	0	32.0414	0	0	7.33099	0
Roseomonas gilardii HMT 244	3.6058	0	3.43167	0	0	0	0	0	0	0	0	0	0	0	0	0	1.3283	0	0	0	1.50875	9.87452	168	7.66839	36.5161	15.2792	34.7528	13.4518	0	0	0	0	0	0	0	0	0	0	0	0	0	0	0	0	0
Streptococcus sp. HMT 074	3.6058	0	5.85403	0	8.78735	0	0	0	0	0	5.47945	3.97535	0	0	2.2477	0	2.92227	2.50737	0	0	5.60393	40.9832	169	1.84763	8.79822	13.6737	14.284	7.1304	0	0	0	5.48443	0	0	21.4413	0	0	0	0	0	13.37	9.69995	0	6.11803	0
Streptococcus agalactiae HMT 537	3.6058	0	14.1304	5.9125	0	12.8949	0	0	0	0	0	0	0	0	0	0	5.04755	25.0737	0	40.9584	15.9497	123.573	170	0.61277	2.91795	12.9071	11.4349	4.08468	33.1452	0	0	0	0	4.78462	0	10.4351	0	0	0	0	0	0	0	20.2906	0
Anaerococcus prevotii HMT 738	3.6058	0	5.04658	1.97083	0	55.8779	0	4.02414	0	55.8419	0	0	5.15066	4.50248	6.74309	0	11.1577	37.6105	8.31601	28.6709	6.68161	235.2	171	0.321946	1.53308	2.84082	2.14565	4.74394	12.19	2.1899	1.91432	2.86696	0	0.837938	0	23.7576	0	1.71094	0	23.7423	0	0	0	15.9908	3.53572
Campylobacter showae HMT 763	3.15507	0	1.41304	0	0	0	0	0	0	0	0	0	0	0	0	0	0.531321	0	0	0	2.15536	7.25479	172	9.13279	43.4895	29.7094	19.4774	7.32373	0	0	0	0	0	0	0	0	0	0	0	0	0	0	0	0	0
Oribacterium sinus HMT 457	3.15507	0	4.44099	0	0	0	0	0	0	0	0	0	0	0	0	0	1.3283	0	0	0	3.44857	12.3729	173	5.35495	25.4998	27.8719	35.8928	10.7356	0	0	0	0	0	0	0	0	0	0	0	0	0	0	0	0	0
Aggregatibacter sp. HMT 458	3.15507	0	5.45031	0	0	0	0	0	0	0	0	0	0	0	0	0	1.06264	0	0	0	4.31072	13.9787	174	4.73981	22.5705	30.8377	38.99	7.60185	0	0	0	0	0	0	0	0	0	0	0	0	0	0	0	0	0
Fusobacterium nucleatum HMT 200	3.15507	0	1.41304	0	0	8.5966	0	0	0	0	0	0	5.15066	4.50248	0	0	0.265661	1.25368	0	4.09584	2.15536	30.5884	175	2.16607	10.3146	7.04633	4.61954	0.868502	13.3902	16.8386	14.7196	0	0	0	0	28.1041	0	0	0	0	0	0	0	4.09856	0
Neisseria oralis HMT 014	3.15507	0	8.27639	0	0	0	0	0	0	0	0	3.97535	0	0	2.2477	0	5.31321	0	0	4.09584	6.89715	33.9607	176	1.95098	9.29036	20.3092	24.3705	15.6452	12.0605	0	0	6.61852	0	0	0	0	0	0	0	0	0	11.7057	0	0	0
Prevotella pallens HMT 714	3.15507	0	6.45962	0	0	0	9.17011	0	0	0	16.4384	0	0	0	2.2477	0	3.71925	0	0	4.09584	4.95732	50.2433	177	1.31871	6.27959	9.86664	12.8567	7.40248	8.15202	0	0	4.47363	0	0	0	0	18.2514	0	0	0	32.7175	0	0	0	0
Streptococcus oralis subsp. tigurinus clade 071 HMT 071	3.15507	0	8.88198	0	0	0	0	0	0	0	5.47945	0	41.2053	4.50248	22.477	0	4.51623	1.25368	0	0	13.1477	104.619	178	0.633314	3.01578	12.5672	8.48985	4.31685	0	39.3861	4.3037	21.4846	0	0	0	0	0	0	0	0	5.23754	0	0	1.19833	0
Acinetobacter sp. HMT 408	3.15507	0	28.6646	0	13.181	17.1932	0	0	4.66527	0	10.9589	3.97535	20.6026	4.50248	2.2477	24.919	9.29812	0	0	0	26.5109	169.874	179	0.390033	1.8573	15.6062	16.874	5.47353	0	12.1282	2.65048	1.32315	0	0	7.75928	10.1211	0	0	2.74631	0	6.45119	2.34017	14.6691	0	0
Acinetobacter lwoffii HMT 005	3.15507	0	53.09	7.88333	92.2671	171.932	0	0	4.66527	4.29553	21.9178	0	5.15066	49.5272	8.99078	29.9028	120.61	5.01473	20.79	40.9584	69.6181	709.769	180	0.0933494	0.444521	9.80855	7.4799	16.9928	5.77067	0.725681	6.97794	1.26672	0	1.11069	12.9996	24.2237	0	0	0.657294	0.605202	3.08802	0	4.21304	0.70653	2.92913
Corynebacterium afermentans HMT 030	3.15507	4.82044	21.3975	17.7375	4.39367	120.352	0	12.0724	32.6569	47.2509	5.47945	0	46.3559	0	11.2385	269.125	54.9918	2.50737	124.74	0	17.2429	795.518	181	0.0832872	0.396606	2.1675	2.68976	6.9127	0	5.82713	0	1.41272	0.60595	2.22968	0.552303	15.1288	0	1.51756	4.10511	5.93963	0.68879	0	33.8302	0.315186	15.6804
Corynebacterium mucifaciens HMT 835	3.15507	4.82044	42.9969	45.3291	8.78735	0	128.381	36.2173	46.6527	81.6151	82.1918	170.94	185.424	4.50248	4.49539	49.838	39.5834	10.0295	8.31601	425.968	44.4004	1423.64	182	0.0465401	0.221619	3.11878	3.0202	2.78043	29.9209	13.0246	0.316264	0.315767	0.338599	3.18402	0.617243	0	9.01781	2.54399	3.27699	5.73283	5.77334	12.0072	3.50074	0.704492	0.584135
Megasphaera micronuciformis HMT 122	2.70435	0	0.807453	0	0	0	0	0	0	0	5.47945	0	0	0	0	0	0	0	0	0	1.72429	10.7155	183	5.2999	25.2376	16.0915	7.53534	0	0	0	0	0	0	0	0	0	0	0	0	0	51.1356	0	0	0	0
TM7 [G-1] sp. HMT 952	2.70435	0	1.81677	0	0	0	0	0	4.66527	0	0	0	0	0	0	0	0	0	0	0	3.87964	13.066	184	4.34648	20.6975	29.6926	13.9045	0	0	0	0	0	0	0	0	0	0	0	35.7053	0	0	0	0	0	0
Leptotrichia wadei HMT 222	2.70435	0	2.82608	0	0	0	0	0	0	0	0	0	0	0	0	0	1.3283	2.50737	0	4.09584	4.31072	17.7727	185	3.19543	15.2163	24.2548	15.9013	7.47386	23.0457	0	0	0	0	0	0	0	0	0	0	0	0	0	0	14.108	0
TM7 [G-1] sp. HMT 347	2.70435	0	1.00932	0	0	0	0	16.0966	0	0	0	0	0	0	0	0	1.85962	1.25368	0	0	3.87964	26.8032	186	2.11883	10.0896	14.4746	3.76566	6.93807	0	0	0	0	0	0	0	0	0	60.0547	0	0	0	0	0	4.67736	0
Leptotrichia sp. HMT 212	2.70435	0	8.88198	0	0	0	0	0	0	0	0	0	0	0	0	0	4.51623	0	0	4.09584	9.26804	29.4664	187	1.92732	9.17772	31.4529	30.1427	15.3267	13.9	0	0	0	0	0	0	0	0	0	0	0	0	0	0	0	0
Actinomyces graevenitzii HMT 866	2.70435	0	5.65217	0	0	0	0	0	0	0	0	0	0	0	4.49539	4.9838	5.31321	1.25368	0	4.09584	3.87964	32.3781	188	1.754	8.3524	11.9823	17.4568	16.4099	12.65	0	0	13.8841	0	0	0	0	0	0	0	0	0	0	15.3925	3.87201	0
Streptococcus sp. HMT 061	2.70435	0	15.3416	0	0	0	0	0	4.66527	0	0	0	0	0	0	0	5.31321	5.01473	0	0	19.6138	52.6529	189	1.0786	5.13618	37.251	29.1372	10.091	0	0	0	0	0	0	0	0	0	0	8.86041	0	0	0	0	9.52413	0
Fusobacterium hwasookii HMT 953	2.70435	0	11.1025	0	0	0	0	0	0	0	0	0	5.15066	0	8.99078	4.9838	6.1102	0	0	8.19169	8.4059	55.6398	190	1.02069	4.86045	15.1077	19.9542	10.9817	14.7227	9.25714	0	16.1589	0	0	0	0	0	0	0	0	0	0	8.95725	0	0
TM7 [G-6] sp. HMT 870	2.70435	0	13.5248	0	0	0	0	0	0	0	0	0	5.15066	0	2.2477	0	11.6891	0	0	0	21.9847	57.3013	191	0.9911	4.71953	38.3668	23.603	20.3993	0	8.98873	0	3.92259	0	0	0	0	0	0	0	0	0	0	0	0	0
Kocuria palustris HMT 084	2.70435	0	15.7453	0	0	0	0	0	23.3263	0	0	0	0	0	2.2477	9.96761	31.348	1.25368	0	0	56.6859	143.279	192	0.396369	1.88747	39.5633	10.9893	21.879	0	0	0	1.56876	0	0	0	0	0	0	16.2804	0	0	0	6.95679	0.874995	0
Dermabacter hominis HMT 354	2.70435	9.64088	4.23913	7.88333	0	4.2983	0	4.02414	13.9958	21.4777	5.47945	63.6056	5.15066	0	4.49539	4.9838	19.6589	23.82	20.79	36.8626	4.95732	258.067	193	0.220064	1.04792	1.92094	1.64264	7.61774	14.2841	1.99586	0	1.74195	3.7358	3.05476	0	1.66557	0	1.55934	5.42331	8.3225	2.12326	24.6469	1.9312	9.23014	8.05605
Lachnoanaerobaculum saburreum HMT 494	2.25362	0	1.81677	0	0	0	0	0	0	0	0	0	0	0	0	0	0.531321	0	0	0	2.58643	7.18814	194	6.58391	31.3519	35.9819	25.2745	7.39164	0	0	0	0	0	0	0	0	0	0	0	0	0	0	0	0	0
Bergeyella sp. HMT 931	2.25362	0	1.41304	0	0	0	0	0	0	0	0	0	0	0	0	0	0.265661	0	0	0	4.74179	8.67411	195	5.45601	25.981	54.666	16.2903	3.06268	0	0	0	0	0	0	0	0	0	0	0	0	0	0	0	0	0
Streptococcus sp. HMT 056	2.25362	0	2.62422	0	0	0	0	4.02414	0	0	0	0	0	0	0	0	3.18793	0	0	0	4.95732	17.0472	196	2.77617	13.2199	29.0799	15.3938	18.7006	0	0	0	0	0	0	0	0	0	23.6058	0	0	0	0	0	0	0
Solobacterium moorei HMT 678	2.25362	0	3.22981	0	0	0	0	4.02414	0	0	0	0	0	0	2.2477	0	1.85962	0	0	0	4.31072	17.9256	197	2.64014	12.5721	24.0478	18.0179	10.3741	0	0	0	12.539	0	0	0	0	0	22.4491	0	0	0	0	0	0	0
Leptotrichia sp. HMT 392	2.25362	0	3.63354	0	0	0	0	0	0	0	0	0	0	4.50248	0	0	1.85962	0	0	0	6.89715	19.1464	198	2.4718	11.7705	36.0232	18.9776	9.71266	0	0	23.516	0	0	0	0	0	0	0	0	0	0	0	0	0	0
Capnocytophaga granulosa HMT 325	2.25362	0	1.41304	0	0	0	0	0	0	0	10.9589	0	0	0	0	0	1.59396	0	0	0	4.52625	20.7458	199	2.28124	10.863	21.8177	6.81123	7.68332	0	0	0	0	0	0	0	0	0	0	0	0	52.8247	0	0	0	0
TM7 [G-1] sp. HMT 352	2.25362	0	2.2205	0	0	4.2983	0	0	0	0	16.4384	0	0	0	0	0	0.531321	0	0	0	2.15536	27.8975	200	1.69643	8.07824	7.726	7.95949	1.90455	0	0	0	0	0	0	0	15.4075	0	0	0	0	58.9242	0	0	0	0
Actinomyces massiliensis HMT 852	2.25362	0	3.63354	0	0	0	0	0	0	0	10.9589	3.97535	0	0	0	0	0.796982	0	0	8.19169	7.11268	36.9228	201	1.28176	6.10361	19.2637	9.84091	2.15851	22.186	0	0	0	0	0	0	0	0	0	0	0	29.6806	10.7667	0	0	0
Leptotrichia hongkongensis HMT 213	2.25362	0	4.84472	0	0	21.4915	0	4.02414	0	0	5.47945	0	0	0	0	0	2.39095	0	0	4.09584	8.19036	52.7706	202	0.896827	4.2706	15.5207	9.18071	4.53083	7.7616	0	0	0	0	0	0	40.7263	0	7.62573	0	0	10.3835	0	0	0	0
Enterococcus faecalis HMT 604	2.25362	0	4.64285	0	0	0	0	0	0	0	0	0	0	0	0	0	0.796982	126.622	0	4.09584	2.37089	140.782	203	0.336165	1.60079	1.68409	3.2979	0.56611	2.90935	0	0	0	0	0	0	0	0	0	0	0	0	0	0	89.9418	0
Stenotrophomonas maltophilia HMT 663	2.25362	0	18.3696	3.94166	0	0	27.5103	0	0	0	5.47945	39.7535	25.7533	4.50248	0	29.9028	12.2204	2.50737	0	4.09584	26.2954	202.586	204	0.23361	1.11243	12.9799	9.06755	6.03221	2.02178	12.7123	2.2225	0	0	1.94568	0	0	13.5796	0	0	0	2.70476	19.6231	14.7606	1.23768	0
Staphylococcus auricularis HMT 331	2.25362	24.1022	7.26708	23.65	4.39367	12.8949	119.211	4700.2	4.66527	0	87.6712	3.97535	36.0546	153.084	13.4862	44.8542	7.96982	18.8052	8.31601	69.6293	7.32822	5349.81	205	0.0088463	0.0421253	0.136981	0.135838	0.148974	1.30153	0.673941	2.86149	0.252087	0.450524	0.442071	0.0821276	0.241035	2.22833	87.8573	0.0872043	0	1.63877	0.0743082	0.838426	0.351512	0.155445
Capnocytophaga sp. HMT 332	1.8029	0	0.201863	0	0	0	0	0	0	0	0	0	0	0	0	0	0.265661	0	0	0	0.431072	2.70149	206	14.0148	66.7371	15.9568	7.47228	9.83384	0	0	0	0	0	0	0	0	0	0	0	0	0	0	0	0	0
Parvimonas sp. HMT 393	1.8029	0	0.201863	0	0	0	0	0	0	0	0	0	0	4.50248	0	0	0.265661	0	0	0	1.07768	7.85058	207	4.82268	22.9652	13.7274	2.57132	3.38396	0	0	57.3522	0	0	0	0	0	0	0	0	0	0	0	0	0	0
Selenomonas infelix HMT 639	1.8029	0	1.21118	0	0	0	0	0	0	0	0	0	0	0	4.49539	0	0.265661	0	0	0	0.431072	8.2062	208	4.61369	21.9699	5.253	14.7593	3.23732	0	0	0	54.7804	0	0	0	0	0	0	0	0	0	0	0	0	0
Prevotella sp. HMT 314	1.8029	0	1.21118	0	0	0	0	0	0	0	0	0	5.15066	0	13.4862	0	0.265661	0	0	0	1.50875	23.4253	209	1.61624	7.69636	6.44068	5.17038	1.13407	0	21.9876	0	57.5709	0	0	0	0	0	0	0	0	0	0	0	0	0
SR1 [G-1] sp. HMT 875	1.8029	0	4.23913	0	0	0	0	0	0	0	0	0	20.6026	0	0	0	3.98491	0	0	0	11.2079	41.8374	210	0.904952	4.3093	26.7891	10.1324	9.52475	0	49.2445	0	0	0	0	0	0	0	0	0	0	0	0	0	0	0
Atopobium parvulum HMT 723	1.8029	0	8.88198	0	0	0	0	4.02414	0	0	0	0	5.15066	4.50248	0	14.9514	3.18793	1.25368	0	0	13.1477	56.9029	211	0.66536	3.16838	23.1055	15.609	5.6024	0	9.05167	7.91257	0	0	0	0	0	0	7.07196	0	0	0	0	26.2753	2.2032	0
Prevotella bivia HMT 556	1.8029	0	5.85403	0	0	4.2983	0	0	0	4.29553	0	0	0	0	0	49.838	2.12529	15.0442	4.158	0	14.0098	101.426	212	0.373285	1.77755	13.8128	5.77172	2.0954	0	0	0	0	0	0	0	4.23787	0	0	0	4.23514	0	0	49.1373	14.8327	4.09954
Enterobacter hormaechei HMT 634	1.8029	0	5.65217	0	4.39367	0	27.5103	0	4.66527	0	5.47945	79.5071	25.7533	0	0	39.8704	10.6264	0	0	0	4.09518	209.356	213	0.180844	0.861163	1.95608	2.69979	5.07577	0	12.3012	0	0	0	0	2.09866	0	13.1404	0	2.22839	0	2.61729	37.9769	19.0443	0	0
Prevotella buccalis HMT 562	1.8029	38.5635	3.02795	0	0	8.5966	9.17011	0	0	4.29553	0	0	10.3013	4.50248	0	0	9.82945	8.77578	0	176.121	6.68161	281.668	214	0.134416	0.640078	2.37215	1.075	3.48972	62.5279	3.65725	1.5985	0	13.6911	0	0	3.05203	3.25564	0	0	1.52503	0	0	0	3.11564	0
Pseudomonas fluorescens HMT 612	1.8029	0	18.9751	1.97083	0	0	0	4.02414	4.66527	4.29553	136.986	11.9261	30.9039	202.611	11.2385	0	16.7366	0	4.158	0	32.977	483.272	215	0.0783428	0.373061	6.82369	3.92639	3.46319	0	6.39473	41.925	2.3255	0	0.40781	0	0	0	0.832688	0.965351	0.888844	28.3456	2.46778	0	0	0.860387
Staphylococcus pettenkoferi HMT 142	1.8029	0	27.8571	0	0	4.2983	0	0	4.66527	4.29553	16.4384	3.97535	25.7533	0	0	9.96761	49.4129	1.25368	324.324	4.09584	19.6138	497.754	216	0.0760634	0.362207	3.94045	5.59656	9.92717	0.822864	5.1739	0	0	0	0	0	0.863539	0	0	0.937263	0.862983	3.3025	0.798658	2.00252	0.251868	65.1575
Acinetobacter junii HMT 282	1.8029	0	34.3167	53.2125	13.181	51.5796	18.3402	0	0	12.8866	147.945	3.97535	103.013	13.5074	8.99078	44.8542	43.037	1.25368	4.158	8.19169	32.3304	596.576	217	0.0634636	0.302207	5.41932	5.75228	7.214	1.37312	17.2674	2.26416	1.50706	0	8.91964	2.20944	8.64594	3.07424	0	0	2.16009	24.799	0.666361	7.5186	0.210146	0.696978
Campylobacter gracilis HMT 623	1.35217	0	0.201863	0	0	0	0	0	0	0	0	0	0	0	2.2477	0	0.265661	0	0	0	0.646607	4.714	218	6.02368	28.6842	13.7167	4.28221	5.63557	0	0	0	47.6813	0	0	0	0	0	0	0	0	0	0	0	0	0
Aggregatibacter sp. HMT 898	1.35217	0	1.21118	0	0	0	0	0	0	0	0	0	0	0	0	0	0.531321	0	0	0	2.37089	5.46557	219	5.19537	24.7399	43.3787	22.1602	9.72125	0	0	0	0	0	0	0	0	0	0	0	0	0	0	0	0	0
Stomatobaculum longum HMT 419	1.35217	0	2.2205	0	0	0	0	0	0	0	0	0	0	0	0	0	0.796982	0	0	0	1.72429	6.09394	220	4.65965	22.1888	28.2951	36.4378	13.0783	0	0	0	0	0	0	0	0	0	0	0	0	0	0	0	0	0
Lachnospiraceae [G-3] sp. HMT 100	1.35217	0	1.41304	0	0	0	0	0	0	0	0	0	0	0	0	0	1.85962	0	0	0	2.15536	6.7802	221	4.18803	19.943	31.789	20.8407	27.4273	0	0	0	0	0	0	0	0	0	0	0	0	0	0	0	0	0
Lactobacillus acidophilus HMT 529	1.35217	0	0.403726	0	0	0	0	0	0	0	0	3.97535	0	0	0	0	1.59396	0	0	0	0.215536	7.54075	222	3.76562	17.9315	2.85828	5.35393	21.138	0	0	0	0	0	0	0	0	0	0	0	0	0	52.7182	0	0	0
Selenomonas noxia HMT 130	1.35217	0	2.01863	0	0	0	0	0	0	0	0	0	0	0	0	0	1.85962	0	0	0	2.58643	7.81686	223	3.63262	17.2982	33.0878	25.8241	23.7899	0	0	0	0	0	0	0	0	0	0	0	0	0	0	0	0	0
Aggregatibacter sp. HMT 513	1.35217	0	1.81677	0	0	0	0	0	0	0	0	0	0	4.50248	0	0	0.531321	0	0	0	3.66411	11.8668	224	2.39285	11.3945	30.8768	15.3096	4.47736	0	0	37.9416	0	0	0	0	0	0	0	0	0	0	0	0	0	0
Fusobacterium sp. HMT 203	1.35217	0	0.807453	0	0	0	0	0	0	0	0	0	5.15066	0	4.49539	0	0.531321	0	0	0	2.15536	14.4924	225	1.95935	9.33025	14.8724	5.57158	3.66622	0	35.5405	0	31.0191	0	0	0	0	0	0	0	0	0	0	0	0	0
Cardiobacterium hominis HMT 633	1.35217	0	1.61491	3.94166	0	0	0	0	0	0	0	0	5.15066	0	0	0	1.06264	0	0	0	3.0175	16.1395	226	1.75938	8.37802	18.6963	10.0059	6.58409	0	31.9133	0	0	0	24.4224	0	0	0	0	0	0	0	0	0	0	0
Catonella morbi HMT 165	1.35217	0	1.41304	0	0	0	0	0	0	0	10.9589	0	0	0	2.2477	0	1.3283	0	0	0	2.37089	19.671	227	1.44353	6.87394	12.0527	7.18337	6.75259	0	0	0	11.4264	0	0	0	0	0	0	0	0	55.7109	0	0	0	0
Streptococcus vestibularis HMT 021	1.35217	0	4.84472	0	0	0	0	0	0	0	0	0	0	4.50248	0	0	1.3283	0	0	4.09584	4.09518	20.2187	228	1.40443	6.68774	20.2544	23.9616	6.56968	20.2577	0	22.2689	0	0	0	0	0	0	0	0	0	0	0	0	0	0
Leptotrichia buccalis HMT 563	1.35217	0	3.43167	0	0	0	0	0	0	0	0	0	5.15066	0	4.49539	0	2.12529	0	0	0	4.09518	20.6504	229	1.37507	6.54794	19.831	16.618	10.2918	0	24.9422	0	21.7691	0	0	0	0	0	0	0	0	0	0	0	0	0
Actinomyces sp. HMT 171	1.35217	0	4.03726	0	0	0	0	0	0	0	0	0	0	0	0	0	3.18793	0	0	4.09584	9.0525	21.7257	230	1.30701	6.22384	41.6672	18.5829	14.6735	18.8525	0	0	0	0	0	0	0	0	0	0	0	0	0	0	0	0
Actinobaculum sp. HMT 183	1.35217	0	1.41304	0	0	0	0	4.02414	0	0	5.47945	0	0	0	0	0	1.06264	0	0	8.19169	1.93982	23.463	231	1.21023	5.76301	8.26759	6.02244	4.52902	34.9133	0	0	0	0	0	0	0	0	17.1511	0	0	23.3536	0	0	0	0
Pseudopropionibacterium propionicum HMT 739	1.35217	0	4.44099	0	0	8.5966	0	0	0	0	0	0	0	0	0	0	1.3283	0	0	4.09584	3.87964	23.6936	232	1.19845	5.70692	16.3743	18.7434	5.60618	17.2867	0	0	0	0	0	0	36.2825	0	0	0	0	0	0	0	0	0
Atopobium rimae HMT 750	1.35217	0	13.9286	0	0	0	0	0	0	0	0	11.9261	0	0	0	0	0.531321	0	0	4.09584	3.66411	35.4981	233	0.799921	3.80915	10.322	39.2375	1.49676	11.5382	0	0	0	0	0	0	0	0	0	0	0	0	33.5964	0	0	0
Streptococcus mutans HMT 686	1.35217	0	1.00932	0	0	0	9.17011	0	0	0	10.9589	0	0	0	0	0	1.06264	0	0	8.19169	5.81947	37.5643	234	0.755921	3.59962	15.492	2.6869	2.82886	21.8071	0	0	0	0	0	0	0	24.4118	0	0	0	29.1737	0	0	0	0
Acinetobacter baumannii HMT 554	1.35217	0	1.61491	0	0	0	9.17011	0	4.66527	0	5.47945	0	15.452	0	0	4.9838	8.23548	0	0	0	6.89715	57.8503	235	0.490847	2.33737	11.9224	2.79152	14.2358	0	26.7103	0	0	0	0	0	0	15.8514	0	8.06438	0	9.47178	0	8.615	0	0
Prevotella oris HMT 311	1.35217	0	1.61491	0	0	0	0	0	0	0	10.9589	0	5.15066	0	33.7154	0	3.45359	0	0	0	3.66411	59.9098	236	0.473973	2.25702	6.11604	2.69556	5.76465	0	8.59736	0	56.277	0	0	0	0	0	0	0	0	18.2923	0	0	0	0
Prevotella sp. HMT 313	1.35217	0	14.3323	0	0	0	0	0	0	0	16.4384	0	5.15066	0	0	0	0.796982	1.25368	0	36.8626	4.74179	80.9285	237	0.350873	1.67082	5.85923	17.7098	0.984798	45.5496	6.36445	0	0	0	0	0	0	0	0	0	0	20.3122	0	0	1.54912	0
Paracoccus yeei HMT 104	1.35217	0	10.295	0	0	0	91.7011	0	0	0	5.47945	0	0	0	0	4.9838	18.5962	0	0	4.09584	9.0525	145.556	238	0.195084	0.928971	6.21925	7.07289	12.776	2.81393	0	0	0	0	0	0	0	63.0005	0	0	0	3.76449	0	3.42397	0	0
Novosphingobium panipatense HMT 342	1.35217	4.82044	21.5994	23.65	39.5431	124.651	82.5309	0	4.66527	21.4777	147.945	11.9261	41.2053	58.5322	13.4862	64.7894	17.5336	3.76105	12.474	0	16.8118	712.754	239	0.0398393	0.189711	2.35871	3.03041	2.45998	0	5.78113	8.21211	1.89212	0.676311	3.31811	5.54792	17.4886	11.5792	0	0.654541	3.01333	20.7568	1.67324	9.09001	0.527678	1.75011
Corynebacterium appendicis HMT 033	1.35217	0	10.9006	17.7375	0	8.5966	27.5103	4.02414	13.9958	21.4777	38.3562	659.909	20.6026	31.5173	6.74309	0	37.1925	1.25368	8.31601	4.09584	8.19036	921.771	240	0.0308055	0.146693	0.888546	1.18257	4.0349	0.444345	2.23511	3.41922	0.731536	0	1.92428	0	0.932618	2.98451	0.436567	1.51836	2.33004	4.16114	71.5914	0	0.136008	0.902177
Prevotella oulorum HMT 288	0.901449	0	0.201863	0	0	0	0	0	0	0	0	0	0	0	0	0	0	0	0	0	0	1.10331	241	17.1578	81.7039	0	18.2961	0	0	0	0	0	0	0	0	0	0	0	0	0	0	0	0	0	0
Peptostreptococcaceae [XI][G-9] [Eubacterium] HMT 557	0.901449	0	0	0	0	0	0	0	0	0	0	0	0	0	0	0	0	0	0	0	0.215536	1.11698	242	16.9478	80.7038	19.2962	0	0	0	0	0	0	0	0	0	0	0	0	0	0	0	0	0	0	0
Neisseria sp. HMT 499	0.901449	0	0.403726	0	0	0	0	0	0	0	0	0	0	0	0	0	0	0	0	0	0.431072	1.73625	243	10.9031	51.9194	24.8278	23.2528	0	0	0	0	0	0	0	0	0	0	0	0	0	0	0	0	0	0
Prevotella saccharolytica HMT 781	0.901449	0	0.60559	0	0	0	0	0	0	0	0	0	0	0	0	0	0.531321	0	0	0	0	2.03836	244	9.28709	44.2242	0	29.7096	26.0661	0	0	0	0	0	0	0	0	0	0	0	0	0	0	0	0	0
Prevotella sp. HMT 300	0.901449	0	0.807453	0	0	0	0	0	0	0	0	0	0	0	0	0	0	0	0	0	0.431072	2.13997	245	8.84611	42.1243	20.1438	37.7319	0	0	0	0	0	0	0	0	0	0	0	0	0	0	0	0	0	0
Eggerthella lenta HMT 654	0.901449	0	0	0	0	0	0	0	0	0	0	0	0	0	0	0	0	1.25368	0	0	0	2.15513	246	8.78389	41.828	0	0	0	0	0	0	0	0	0	0	0	0	0	0	0	0	0	0	58.172	0
Lactobacillus casei HMT 568	0.901449	0	1.00932	0	0	0	0	0	0	0	0	0	0	0	0	0	0.265661	0	0	0	0	2.17643	247	8.69794	41.4188	0	46.3749	12.2063	0	0	0	0	0	0	0	0	0	0	0	0	0	0	0	0	0
Selenomonas sp. HMT 892	0.901449	0	0.60559	0	0	0	0	0	0	0	0	0	0	0	0	0	0.531321	0	0	0	0.862143	2.9005	248	6.5266	31.0791	29.7239	20.8788	18.3182	0	0	0	0	0	0	0	0	0	0	0	0	0	0	0	0	0
TM7 [G-3] sp. HMT 351	0.901449	0	0.60559	0	0	0	0	0	0	0	0	0	0	0	0	0	0	0	0	0	2.58643	4.09347	249	4.62455	22.0216	63.1843	14.794	0	0	0	0	0	0	0	0	0	0	0	0	0	0	0	0	0	0
SR1 [G-1] sp. HMT 874	0.901449	0	1.21118	0	0	0	0	0	0	0	0	0	0	0	0	0	0.531321	0	0	0	3.23304	5.87699	250	3.22111	15.3386	55.0118	20.6088	9.04071	0	0	0	0	0	0	0	0	0	0	0	0	0	0	0	0	0
Porphyromonas sp. HMT 275	0.901449	0	1.00932	0	0	0	0	0	0	0	0	0	0	0	0	0	0.265661	0	0	0	4.74179	6.91821	251	2.73632	13.0301	68.5406	14.5893	3.84002	0	0	0	0	0	0	0	0	0	0	0	0	0	0	0	0	0
Actinomyces sp. HMT 525	0.901449	0	0	0	0	4.2983	0	0	0	0	0	0	0	0	0	0	1.06264	1.25368	0	0	0.862143	8.37822	252	2.25948	10.7594	10.2903	0	12.6834	0	0	0	0	0	0	0	51.3033	0	0	0	0	0	0	0	14.9636	0
TM7 [G-1] sp. HMT 349	0.901449	0	0.60559	0	0	0	0	0	0	0	0	0	0	0	2.2477	0	1.3283	0	0	4.09584	1.72429	10.9032	253	1.73623	8.26777	15.8145	5.55425	12.1827	37.5656	0	0	20.6151	0	0	0	0	0	0	0	0	0	0	0	0	0
Prevotella sp. HMT 472	0.901449	0	0.807453	0	0	0	0	4.02414	0	0	0	0	0	0	0	0	2.65661	0	0	0	3.0175	11.4072	254	1.65952	7.90249	26.4527	7.07848	23.289	0	0	0	0	0	0	0	0	0	35.2774	0	0	0	0	0	0	0
Kytococcus sedentarius HMT 855	0.901449	0	1.61491	0	0	0	0	0	0	0	0	0	0	0	4.49539	0	3.45359	0	0	0	2.15536	12.6207	255	1.49995	7.14263	17.078	12.7957	27.3645	0	0	0	35.6192	0	0	0	0	0	0	0	0	0	0	0	0	0
TM7 [G-1] sp. HMT 346	0.901449	0	1.81677	0	0	0	9.17011	0	0	0	0	0	0	0	0	0	1.3283	0	0	0	1.72429	14.9409	256	1.26702	6.03343	11.5407	12.1597	8.89038	0	0	0	0	0	0	0	0	61.3758	0	0	0	0	0	0	0	0
Stomatobaculum sp. HMT 097	0.901449	0	2.42236	0	0	4.2983	0	0	0	0	0	0	5.15066	0	0	0	0.796982	0	0	0	2.58643	16.1562	257	1.17171	5.57959	16.0089	14.9934	4.93299	0	31.8804	0	0	0	0	0	26.6047	0	0	0	0	0	0	0	0	0
Alloprevotella tannerae HMT 466	0.901449	0	0.60559	0	0	0	0	0	0	0	0	0	0	0	13.4862	0	0.265661	0	0	0	1.50875	16.7676	258	1.12899	5.37613	8.998	3.61166	1.58437	0	0	0	80.4298	0	0	0	0	0	0	0	0	0	0	0	0	0
Actinomyces johnsonii HMT 849	0.901449	0	6.45962	0	0	0	0	0	0	0	0	0	0	0	0	0	3.98491	0	0	0	6.25054	17.5965	259	1.07581	5.12288	35.5214	36.7097	22.646	0	0	0	0	0	0	0	0	0	0	0	0	0	0	0	0	0
Leptotrichia shahii HMT 214	0.901449	0	4.64285	0	0	0	0	0	0	0	0	0	0	0	2.2477	0	3.45359	0	0	0	6.68161	17.9272	260	1.05596	5.02839	37.2708	25.8984	19.2645	0	0	0	12.5379	0	0	0	0	0	0	0	0	0	0	0	0	0
Ruminococcaceae [G-2] sp. HMT 085	0.901449	0	0.807453	0	0	0	0	0	0	0	0	0	10.3013	4.50248	0	0	0	0	0	0	1.93982	18.4525	261	1.0259	4.88524	10.5125	4.37584	0	0	55.8261	24.4003	0	0	0	0	0	0	0	0	0	0	0	0	0	0
Prevotella denticola HMT 291	0.901449	0	0.60559	0	0	0	0	0	0	0	5.47945	0	0	0	4.49539	0	0.531321	2.50737	4.158	0	0.646607	19.3252	262	0.979573	4.66463	3.34593	3.13368	2.74937	0	0	0	23.2618	0	0	0	0	0	0	0	0	28.3539	0	0	12.9746	21.516
Lactobacillus jensenii HMT 839	0.901449	0	1.21118	0	0	17.1932	0	0	0	0	0	0	0	0	0	0	1.59396	0	0	0	0.646607	21.5464	263	0.878589	4.18376	3.001	5.62126	7.39782	0	0	0	0	0	0	0	79.7962	0	0	0	0	0	0	0	0	0
Streptococcus peroris HMT 728	0.901449	0	1.00932	0	0	0	0	0	0	0	0	3.97535	0	0	0	0	5.04755	0	0	0	12.2855	23.2192	264	0.815292	3.88234	52.9111	4.3469	21.7387	0	0	0	0	0	0	0	0	0	0	0	0	0	17.121	0	0	0
Alloprevotella sp. HMT 308	0.901449	4.82044	4.23913	0	0	4.2983	0	0	0	0	0	0	0	0	0	0	3.18793	0	0	0	7.11268	24.5599	265	0.770785	3.67041	28.9605	17.2603	12.9802	0	0	0	0	19.6273	0	0	17.5013	0	0	0	0	0	0	0	0	0
Actinomyces lingnae HMT 181	0.901449	0	2.82608	0	0	0	0	4.02414	0	0	0	0	0	0	0	0	2.92227	0	0	8.19169	6.035	24.9006	266	0.760239	3.62019	24.2363	11.3494	11.7357	32.8975	0	0	0	0	0	0	0	0	16.1608	0	0	0	0	0	0	0
Actinomyces radicidentis HMT 746	0.901449	0	0.60559	0	0	0	0	4.02414	4.66527	0	0	0	5.15066	0	0	0	0.265661	0	4.158	8.19169	0.431072	28.3935	267	0.666716	3.17484	1.5182	2.13284	0.935638	28.8505	18.1402	0	0	0	0	0	0	0	14.1728	16.4307	0	0	0	0	0	14.6442
Actinobaculum sp. HMT 848	0.901449	0	0.807453	0	0	0	0	0	0	0	5.47945	0	25.7533	0	0	0	0	0	0	0	1.93982	34.8815	268	0.542708	2.58432	5.56118	2.31485	0	0	73.8309	0	0	0	0	0	0	0	0	0	0	15.7088	0	0	0	0
Dialister invisus HMT 118	0.901449	0	2.62422	0	0	17.1932	0	0	0	0	0	0	0	0	0	0	6.1102	0	0	4.09584	6.035	36.9599	269	0.512188	2.43899	16.3285	7.10018	16.532	11.0818	0	0	0	0	0	0	46.5185	0	0	0	0	0	0	0	0	0
Prevotella histicola HMT 298	0.901449	0	10.4969	0	0	4.2983	0	4.02414	0	0	21.9178	0	0	0	0	0	2.39095	0	0	0	5.3884	49.4179	270	0.383068	1.82413	10.9037	21.241	4.83822	0	0	0	0	0	0	0	8.69786	0	8.14309	0	0	44.3519	0	0	0	0
Campylobacter ureolyticus HMT 842	0.901449	0	1.00932	3.94166	0	0	18.3402	0	0	0	0	3.97535	0	0	0	0	1.85962	3.76105	0	24.5751	1.29321	59.6569	271	0.317322	1.51105	2.16775	1.69187	3.1172	41.194	0	0	0	0	6.60722	0	0	30.7428	0	0	0	0	6.66369	0	6.30446	0
Fastidiosipila sanguinis HMT 935	0.901449	0	9.48757	0	0	8.5966	0	0	0	0	0	0	0	0	0	0	1.06264	45.1326	0	0	2.80197	67.9828	272	0.278459	1.326	4.12158	13.9558	1.56311	0	0	0	0	0	0	0	12.6453	0	0	0	0	0	0	0	66.3882	0
Pseudomonas pseudoalcaligenes HMT 740	0.901449	19.2818	2.01863	0	0	0	0	0	0	0	10.9589	0	0	0	0	14.9514	9.03246	0	4.158	0	7.54375	68.8464	273	0.274966	1.30936	10.9574	2.93208	13.1197	0	0	0	0	28.0069	0	0	0	0	0	0	0	15.9179	0	21.7171	0	6.03954
Peptoniphilus lacrimalis HMT 836	0.901449	0	4.64285	0	0	12.8949	0	0	0	0	5.47945	0	20.6026	0	2.2477	0	10.8921	0	0	73.7252	3.66411	135.05	274	0.140173	0.667491	2.71314	3.43787	8.06521	54.5909	15.2555	0	1.66434	0	0	0	9.54822	0	0	0	0	4.05734	0	0	0	0
Corynebacterium minutissimum HMT 053	0.901449	0	5.04658	5.9125	0	30.0881	18.3402	0	9.33053	77.3196	0	119.261	0	27.0149	26.9724	4.9838	45.9593	1.25368	4.158	16.3834	3.66411	396.589	275	0.0477331	0.227301	0.923906	1.2725	11.5886	4.13107	0	6.8118	6.80108	0	1.49084	0	7.58672	4.62449	0	2.3527	19.4961	0	30.0716	1.25667	0.316116	1.04844
Brevibacterium paucivorans HMT 340	0.901449	0	23.2143	0	0	12.8949	0	4.02414	9.33053	115.979	16.4384	71.5564	10.3013	13.5074	11.2385	4.9838	73.8537	0	282.744	4.09584	15.9497	671.014	276	0.0282117	0.134341	2.37695	3.45958	11.0063	0.610396	1.53519	2.01299	1.67485	0	0	0	1.9217	0	0.599711	1.39051	17.2842	2.44978	10.6639	0.742727	0	42.1369
Corynebacterium pilbarense HMT 054	0.901449	0	13.9286	183.287	4.39367	30.0881	27.5103	40.2414	51.3179	236.254	131.507	826.873	25.7533	22.5124	8.99078	109.644	54.9918	22.5663	12.474	196.6	17.2429	2017.08	277	0.00938507	0.0446908	0.854843	0.690531	2.72631	9.74679	1.27676	1.11609	0.445733	0	9.08677	0.217824	1.49167	1.36387	1.99504	2.54417	11.7127	6.51967	40.9936	5.43576	1.11876	0.61842
Treponema sp. HMT 231	0.450725	0	0	0	0	0	0	0	0	0	0	0	0	0	0	0	0	0	0	0	0	0.450725	278	21	100	0	0	0	0	0	0	0	0	0	0	0	0	0	0	0	0	0	0	0	0
Treponema sp. HMT 234	0.450725	0	0	0	0	0	0	0	0	0	0	0	0	0	0	0	0	0	0	0	0	0.450725	279	21	100	0	0	0	0	0	0	0	0	0	0	0	0	0	0	0	0	0	0	0	0
Lachnospiraceae [G-8] sp. HMT 500	0.450725	0	0	0	0	0	0	0	0	0	0	0	0	0	0	0	0	0	0	0	0	0.450725	280	21	100	0	0	0	0	0	0	0	0	0	0	0	0	0	0	0	0	0	0	0	0
Streptococcus pyogenes HMT 745	0.450725	0	0	0	0	0	0	0	0	0	0	0	0	0	0	0	0	0	0	0	0	0.450725	281	21	100	0	0	0	0	0	0	0	0	0	0	0	0	0	0	0	0	0	0	0	0
Butyrivibrio sp. HMT 455	0.450725	0	0.201863	0	0	0	0	0	0	0	0	0	0	0	0	0	0	0	0	0	0	0.652588	282	14.5041	69.0673	0	30.9327	0	0	0	0	0	0	0	0	0	0	0	0	0	0	0	0	0	0
Selenomonas sp. HMT 479	0.450725	0	0	0	0	0	0	0	0	0	0	0	0	0	0	0	0	0	0	0	0.215536	0.66626	283	14.2065	67.6499	32.3501	0	0	0	0	0	0	0	0	0	0	0	0	0	0	0	0	0	0	0
Kingella sp. HMT 459	0.450725	0	0.201863	0	0	0	0	0	0	0	0	0	0	0	0	0	0	0	0	0	0.215536	0.868124	284	10.9031	51.9194	24.8278	23.2528	0	0	0	0	0	0	0	0	0	0	0	0	0	0	0	0	0	0
Scardovia wiggsiae HMT 195	0.450725	0	0	0	0	0	0	0	0	0	0	0	0	0	0	0	0.265661	0	0	0	0.215536	0.931921	285	10.1567	48.3651	23.1281	0	28.5068	0	0	0	0	0	0	0	0	0	0	0	0	0	0	0	0	0
Streptococcus cristatus clade 886 HMT 886	0.450725	0	0.60559	0	0	0	0	0	0	0	0	0	0	0	0	0	0	0	0	0	0	1.05631	286	8.96061	42.6696	0	57.3304	0	0	0	0	0	0	0	0	0	0	0	0	0	0	0	0	0	0
Treponema socranskii HMT 769	0.450725	0	0.403726	0	0	0	0	0	0	0	0	0	0	0	0	0	0	0	0	0	0.215536	1.06999	287	8.84611	42.1243	20.1438	37.7319	0	0	0	0	0	0	0	0	0	0	0	0	0	0	0	0	0	0
Capnocytophaga sp. HMT 336	0.450725	0	0.201863	0	0	0	0	0	0	0	0	0	0	0	0	0	0	0	0	0	0.431072	1.08366	288	8.73449	41.5928	39.7793	18.6279	0	0	0	0	0	0	0	0	0	0	0	0	0	0	0	0	0	0
SR1 [G-1] sp. HMT 345	0.450725	0	0	0	0	0	0	0	0	0	0	0	0	0	0	0	0	0	0	0	0.646607	1.09733	289	8.62566	41.0746	58.9254	0	0	0	0	0	0	0	0	0	0	0	0	0	0	0	0	0	0	0
Prevotella shahii HMT 795	0.450725	0	0	0	0	0	0	0	0	0	0	0	0	0	0	0	0	0	0	0	0.646607	1.09733	290	8.62566	41.0746	58.9254	0	0	0	0	0	0	0	0	0	0	0	0	0	0	0	0	0	0	0
Leptotrichia goodfellowii HMT 845	0.450725	0	0	0	0	0	0	0	0	0	0	0	0	0	0	0	0.265661	0	0	0	0.431072	1.14746	291	8.24886	39.2803	37.5676	0	23.1521	0	0	0	0	0	0	0	0	0	0	0	0	0	0	0	0	0
Kingella sp. HMT 012	0.450725	0	0.403726	0	0	0	0	0	0	0	0	0	0	0	0	0	0	0	0	0	0.431072	1.28552	292	7.36293	35.0616	33.5328	31.4056	0	0	0	0	0	0	0	0	0	0	0	0	0	0	0	0	0	0
Lachnospiraceae [G-2] sp. HMT 096	0.450725	0	0.403726	0	0	0	0	0	0	0	0	0	0	0	0	0	0	0	0	0	0.431072	1.28552	293	7.36293	35.0616	33.5328	31.4056	0	0	0	0	0	0	0	0	0	0	0	0	0	0	0	0	0	0
Selenomonas sp. HMT 136	0.450725	0	0.201863	0	0	0	0	0	0	0	0	0	0	0	0	0	0	0	0	0	0.862143	1.51473	294	6.24878	29.7561	56.9173	13.3267	0	0	0	0	0	0	0	0	0	0	0	0	0	0	0	0	0	0
Capnocytophaga sp. HMT 324	0.450725	0	0.201863	0	0	0	0	0	0	0	0	0	0	0	0	0	0.265661	0	0	0	0.646607	1.56486	295	6.04862	28.8029	41.3206	12.8998	16.9767	0	0	0	0	0	0	0	0	0	0	0	0	0	0	0	0	0
Bacteroidales [G-2] sp. HMT 274	0.450725	0	0.807453	0	0	0	0	0	0	0	0	0	0	0	0	0	0.265661	0	0	0	0.215536	1.73937	296	5.44174	25.913	12.3916	46.422	15.2734	0	0	0	0	0	0	0	0	0	0	0	0	0	0	0	0	0
Selenomonas sp. HMT 138	0.450725	0	0.403726	0	0	0	0	0	0	0	0	0	0	0	0	0	0.531321	0	0	0	0.646607	2.03238	297	4.65721	22.1772	31.8153	19.8647	26.1428	0	0	0	0	0	0	0	0	0	0	0	0	0	0	0	0	0
Capnocytophaga sp. HMT 863	0.450725	0	0.807453	0	0	0	0	0	0	0	0	0	0	0	0	0	0	0	0	0	0.862143	2.12032	298	4.46405	21.2574	40.661	38.0816	0	0	0	0	0	0	0	0	0	0	0	0	0	0	0	0	0	0
Cardiobacterium valvarum HMT 540	0.450725	0	0.403726	0	0	0	0	0	0	0	0	0	0	0	0	0	0.531321	0	0	0	1.07768	2.46345	299	3.84226	18.2965	43.7467	16.3886	21.5682	0	0	0	0	0	0	0	0	0	0	0	0	0	0	0	0	0
Simonsiella muelleri HMT 683	0.450725	0	0.60559	0	0	0	0	0	0	0	0	0	0	0	0	0	0.265661	0	0	0	1.50875	2.83073	300	3.34374	15.9226	53.2991	21.3934	9.3849	0	0	0	0	0	0	0	0	0	0	0	0	0	0	0	0	0
Prevotella aurantiaca HMT 943	0.450725	0	0.201863	0	0	0	0	0	0	0	0	0	0	0	0	0	1.06264	0	0	0	1.50875	3.22398	301	2.93588	13.9804	46.7978	6.2613	32.9606	0	0	0	0	0	0	0	0	0	0	0	0	0	0	0	0	0
Capnocytophaga sp. HMT 326	0.450725	0	1.81677	0	0	0	0	0	0	0	0	0	0	0	0	0	1.3283	0	0	0	0.431072	4.02687	302	2.35052	11.1929	10.7049	45.1162	32.986	0	0	0	0	0	0	0	0	0	0	0	0	0	0	0	0	0
Actinomyces sp. HMT 897	0.450725	0	1.41304	0	0	0	0	0	0	0	0	0	0	0	0	0	1.3283	0	0	0	1.50875	4.70082	303	2.01352	9.58821	32.0955	30.0595	28.2568	0	0	0	0	0	0	0	0	0	0	0	0	0	0	0	0	0
Oribacterium parvum HMT 934	0.450725	0	0.60559	1.97083	0	0	0	0	0	0	0	0	0	0	0	0	1.3283	0	0	0	0.646607	5.00206	304	1.89226	9.01078	12.9268	12.1068	26.5551	0	0	0	0	0	39.4004	0	0	0	0	0	0	0	0	0	0	0
Prevotella micans HMT 378	0.450725	0	0.201863	0	0	0	0	0	0	0	0	0	0	0	0	0	0	0	0	4.09584	0.431072	5.1795	305	1.82744	8.70208	8.32265	3.89735	0	79.0779	0	0	0	0	0	0	0	0	0	0	0	0	0	0	0	0
Selenomonas artemidis HMT 124	0.450725	0	0	0	0	0	0	0	0	0	0	0	0	0	4.49539	0	0	0	0	0	0.431072	5.37719	306	1.76025	8.38216	8.01667	0	0	0	0	0	83.6012	0	0	0	0	0	0	0	0	0	0	0	0	0
Actinomyces sp. HMT 178	0.450725	0	0.201863	0	0	0	0	0	0	0	0	0	0	0	2.2477	0	0.796982	0	0	0	1.72429	5.42155	307	1.74585	8.31357	31.8043	3.72335	14.7003	0	0	0	41.4585	0	0	0	0	0	0	0	0	0	0	0	0	0
Actinomyces meyeri HMT 671	0.450725	0	0	0	0	0	0	0	0	0	5.47945	0	0	0	0	0	0	0	0	0	0.215536	6.14571	308	1.54013	7.33397	3.50709	0	0	0	0	0	0	0	0	0	0	0	0	0	0	89.1589	0	0	0	0
Neisseria bacilliformis HMT 013	0.450725	0	0	0	0	0	0	0	0	0	5.47945	0	0	0	0	0	0.265661	0	0	0	0.862143	7.05798	309	1.34107	6.38603	12.2152	0	3.76398	0	0	0	0	0	0	0	0	0	0	0	0	77.6348	0	0	0	0
Actinomyces gerencseriae HMT 618	0.450725	0	1.81677	0	0	0	0	0	0	0	0	0	0	0	0	0	0.531321	0	0	0	4.31072	7.10953	310	1.33134	6.33972	60.6329	25.554	7.47337	0	0	0	0	0	0	0	0	0	0	0	0	0	0	0	0	0
Alloprevotella sp. HMT 912	0.450725	0	0.201863	0	0	0	0	0	0	0	0	0	5.15066	0	0	0	0.265661	0	0	0	1.29321	7.36212	311	1.28566	6.12221	17.5658	2.74192	3.60848	0	69.9616	0	0	0	0	0	0	0	0	0	0	0	0	0	0	0
Campylobacter concisus HMT 575	0.450725	0	2.42236	0	0	0	0	0	0	0	0	0	0	0	0	0	0.531321	1.25368	0	0	3.0175	7.67559	312	1.23316	5.87218	39.313	31.5593	6.92222	0	0	0	0	0	0	0	0	0	0	0	0	0	0	0	16.3334	0
Alloprevotella sp. HMT 913	0.450725	0	0.403726	0	0	0	0	0	0	0	0	0	5.15066	0	0	0	0	0	0	0	1.72429	7.72939	313	1.22457	5.8313	22.3082	5.22326	0	0	66.6373	0	0	0	0	0	0	0	0	0	0	0	0	0	0	0
Anoxybacillus flavithermus HMT 182	0.450725	0	0	0	0	4.2983	0	0	0	0	0	0	0	0	2.2477	0	0	0	0	0	1.29321	8.28994	314	1.14177	5.43701	15.5998	0	0	0	0	0	27.1135	0	0	0	51.8496	0	0	0	0	0	0	0	0	0
Oribacterium asaccharolyticum HMT 108	0.450725	0	0.403726	0	0	0	0	0	0	0	5.47945	0	0	0	0	0	0.265661	0	0	0	1.93982	8.53939	315	1.10842	5.27818	22.7162	4.72782	3.111	0	0	0	0	0	0	0	0	0	0	0	0	64.1668	0	0	0	0
Parvimonas micra HMT 111	0.450725	0	0.60559	0	0	0	0	0	0	0	0	0	0	4.50248	0	0	0	0	0	0	4.09518	9.65397	316	0.980448	4.6688	42.4196	6.27296	0	0	0	46.6386	0	0	0	0	0	0	0	0	0	0	0	0	0	0
Streptococcus oralis subsp. tigurinus clade 070 HMT 070	0.450725	0	2.62422	0	0	0	0	0	0	0	0	0	0	0	0	0	3.18793	0	0	0	4.09518	10.3581	317	0.913802	4.35144	39.5362	25.3351	30.7773	0	0	0	0	0	0	0	0	0	0	0	0	0	0	0	0	0
Prevotella scopos HMT 885	0.450725	0	0	0	0	0	9.17011	0	0	0	0	0	0	0	0	0	0	0	0	0	0.862143	10.483	318	0.902913	4.29959	8.22422	0	0	0	0	0	0	0	0	0	0	87.4762	0	0	0	0	0	0	0	0
Actinomyces dentalis HMT 888	0.450725	0	1.21118	0	0	4.2983	0	0	0	0	0	0	0	0	0	0	2.92227	0	0	0	2.15536	11.0378	319	0.857525	4.08345	19.527	10.973	26.475	0	0	0	0	0	0	0	38.9415	0	0	0	0	0	0	0	0	0
Neisseria sp. HMT 018	0.450725	0	0.60559	0	0	8.5966	0	0	0	0	0	0	0	0	0	0	0	0	0	0	1.93982	11.5927	320	0.816478	3.88799	16.7331	5.22387	0	0	0	0	0	0	0	0	74.1551	0	0	0	0	0	0	0	0	0
Fusobacterium sp. HMT 370	0.450725	0	0	0	0	0	0	0	0	0	10.9589	0	0	0	0	0	0.265661	0	0	0	0	11.6753	321	0.810705	3.8605	0	0	2.27541	0	0	0	0	0	0	0	0	0	0	0	0	93.8641	0	0	0	0
Porphyromonas sp. HMT 278	0.450725	0	0.403726	0	0	0	0	0	0	0	0	0	10.3013	0	0	0	0	0	0	0	0.862143	12.0179	322	0.787593	3.75044	7.17382	3.35937	0	0	85.7164	0	0	0	0	0	0	0	0	0	0	0	0	0	0	0
Aggregatibacter paraphrophilus HMT 720	0.450725	0	0.60559	0	0	0	0	0	0	0	0	0	0	0	0	0	1.06264	0	0	8.19169	3.66411	13.9748	323	0.677308	3.22528	26.2195	4.33346	7.60402	58.6178	0	0	0	0	0	0	0	0	0	0	0	0	0	0	0	0
Lachnospiraceae [G-7] sp. HMT 086	0.450725	0	0	0	0	8.5966	0	0	0	0	0	3.97535	0	0	0	0	0	1.25368	0	0	0	14.2764	324	0.662999	3.15714	0	0	0	0	0	0	0	0	0	0	60.2156	0	0	0	0	0	27.8457	0	8.78153	0
Prevotella salivae HMT 307	0.450725	0	0.60559	0	0	0	0	0	0	0	10.9589	0	0	0	0	0	1.06264	0	0	0	1.29321	14.3711	325	0.65863	3.13633	8.99873	4.21395	7.39432	0	0	0	0	0	0	0	0	0	0	0	0	76.2567	0	0	0	0
Prevotella sp. HMT 942	0.450725	0	6.66149	0	0	0	0	0	0	0	0	0	0	0	0	0	1.3283	0	0	4.09584	3.23304	15.7694	326	0.600227	2.85822	20.502	42.2431	8.4233	25.9734	0	0	0	0	0	0	0	0	0	0	0	0	0	0	0	0
Aggregatibacter segnis HMT 762	0.450725	0	4.84472	0	0	0	0	0	4.66527	0	0	0	0	0	0	0	1.59396	0	0	0	4.95732	16.512	327	0.573233	2.72968	30.0226	29.3406	9.65337	0	0	0	0	0	0	0	0	0	0	28.2538	0	0	0	0	0	0
Atopobium vaginae HMT 814	0.450725	0	7.26708	0	0	0	0	0	0	0	0	0	0	0	0	0	6.1102	0	0	0	3.87964	17.7076	328	0.534527	2.54537	21.9094	41.0392	34.506	0	0	0	0	0	0	0	0	0	0	0	0	0	0	0	0	0
Streptococcus sp. HMT 057	0.450725	0	1.41304	0	0	4.2983	0	0	0	0	0	0	10.3013	0	0	0	1.06264	0	0	0	4.31072	21.8367	329	0.433454	2.06406	19.7407	6.47094	4.86631	0	47.1742	0	0	0	0	0	19.6838	0	0	0	0	0	0	0	0	0
Anaerococcus lactolyticus HMT 859	0.450725	0	1.41304	0	0	0	0	8.04829	0	0	0	0	5.15066	0	2.2477	0	1.06264	2.50737	0	0	1.07768	21.9581	330	0.431058	2.05266	4.90789	6.43518	4.83941	0	23.4568	0	10.2363	0	0	0	0	0	36.6529	0	0	0	0	0	11.4189	0
Jonquetella anthropi HMT 777	0.450725	0	0.201863	0	0	0	0	0	0	0	0	0	0	0	0	0	0.796982	0	0	20.4792	0.215536	22.1443	331	0.427433	2.0354	0.973323	0.91158	3.59904	92.4807	0	0	0	0	0	0	0	0	0	0	0	0	0	0	0	0
Ruminococcaceae [G-1] sp. HMT 075	0.450725	0	1.21118	0	0	0	0	0	0	0	0	0	0	0	0	0	2.92227	0	0	16.3834	3.23304	24.2006	332	0.391115	1.86245	13.3593	5.00475	12.0752	67.6983	0	0	0	0	0	0	0	0	0	0	0	0	0	0	0	0
Prevotella intermedia HMT 643	0.450725	0	0	0	0	0	0	0	4.66527	0	5.47945	0	5.15066	0	6.74309	0	0.265661	1.25368	0	0	0.646607	24.6551	333	0.383904	1.82812	2.62261	0	1.07751	0	20.8908	0	27.3496	0	0	0	0	0	0	18.9221	0	22.2244	0	0	5.08487	0
Bradyrhizobium elkanii HMT 597	0.450725	0	1.61491	0	0	0	0	0	0	0	0	0	20.6026	0	0	0	2.92227	0	0	0	3.23304	28.8236	334	0.328385	1.56374	11.2166	5.60273	10.1385	0	71.4784	0	0	0	0	0	0	0	0	0	0	0	0	0	0	0
Actinomyces sp. HMT 170	0.450725	4.82044	1.61491	0	0	0	0	0	0	0	5.47945	0	0	4.50248	0	0	1.85962	1.25368	0	12.2875	3.0175	35.2863	335	0.26824	1.27733	8.55147	4.57658	5.2701	34.8223	0	12.7598	0	13.6609	0	0	0	0	0	0	0	15.5285	0	0	3.55288	0
Megasphaera sp. HMT 841	0.450725	0	1.21118	0	0	21.4915	18.3402	0	0	0	0	0	0	0	0	0	2.92227	0	0	0	4.95732	49.3732	336	0.191707	0.912893	10.0405	2.45311	5.91873	0	0	0	0	0	0	0	43.5287	37.1461	0	0	0	0	0	0	0	0
Bacillus anthracis HMT 824	0.450725	0	37.1428	0	0	0	0	0	0	0	0	0	0	0	0	0	8.23548	0	0	0	20.2604	66.0894	337	0.143218	0.681992	30.656	56.2009	12.4611	0	0	0	0	0	0	0	0	0	0	0	0	0	0	0	0	0
Peptoniphilus sp. HMT 375	0.450725	0	1.41304	0	0	55.8779	0	0	0	0	0	0	0	0	0	9.96761	4.25057	6.26841	0	0	3.66411	81.8924	338	0.115581	0.550386	4.4743	1.72549	5.19043	0	0	0	0	0	0	0	68.2334	0	0	0	0	0	0	12.1716	7.65445	0
Streptococcus parasanguinis clade 721 HMT 721	0.450725	0	12.1118	0	0	4.2983	0	0	4.66527	0	27.3973	0	0	27.0149	0	0	3.45359	5.01473	0	4.09584	6.46607	94.9684	339	0.099667	0.474605	6.80866	12.7535	3.63656	4.31285	0	28.4461	0	0	0	0	4.52603	0	0	4.91244	0	28.8488	0	0	5.28042	0
Dietzia cinnamea HMT 368	0.450725	0	19.177	3.94166	0	0	0	0	0	0	0	0	0	0	6.74309	0	30.551	2.50737	0	16.3834	27.373	107.127	340	0.0883549	0.420738	25.5519	17.9011	28.5184	15.2934	0	0	6.29447	0	3.67942	0	0	0	0	0	0	0	0	0	2.34055	0
Staphylococcus pasteuri HMT 141	0.450725	0	12.7174	0	0	0	45.8505	8.04829	4.66527	0	0	0	10.3013	0	0	0	1.59396	1.25368	8.31601	12.2875	2.80197	108.287	341	0.0874089	0.416233	2.58754	11.7442	1.47199	11.3472	9.513	0	0	0	0	0	0	42.3418	7.43239	4.30826	0	0	0	0	1.15774	7.67962
Porphyromonas uenonis HMT 785	0.450725	0	4.84472	0	0	0	0	0	0	0	5.47945	0	46.3559	0	0	4.9838	4.78189	0	0	77.821	3.44857	148.166	342	0.0638825	0.304202	2.32751	3.26979	3.22739	52.5228	31.2865	0	0	0	0	0	0	0	0	0	0	3.69818	0	3.36366	0	0
Janibacter indicus HMT 339	0.450725	0	20.1863	0	0	0	0	0	0	0	0	0	25.7533	0	0	4.9838	111.046	0	0	0	16.5963	179.017	343	0.0528734	0.251778	9.27079	11.2762	62.0312	0	14.386	0	0	0	0	0	0	0	0	0	0	0	0	2.78399	0	0
Corynebacterium massiliense HMT 333	0.450725	0	21.3975	0	0	25.7898	110.041	4.02414	0	0	16.4384	51.6796	0	0	0	44.8542	103.342	1.25368	8.31601	1576.9	25.8643	1990.35	344	0.00475555	0.0226455	1.29948	1.07506	5.19215	79.2272	0	0	0	0	0	0	1.29574	5.52874	0.202183	0	0	0.825902	2.59651	2.25358	0.062988	0.417816
Veillonellaceae [G-1] sp. HMT 155	0	0	0.201863	0	0	0	0	0	0	0	0	0	0	0	0	0	0	0	0	0	0	0.201863	345	0	0	0	100	0	0	0	0	0	0	0	0	0	0	0	0	0	0	0	0	0	0
Acidipropionibacterium acidifaciens HMT 191	0	0	0.201863	0	0	0	0	0	0	0	0	0	0	0	0	0	0	0	0	0	0	0.201863	346	0	0	0	100	0	0	0	0	0	0	0	0	0	0	0	0	0	0	0	0	0	0
Atopobium sp. HMT 199	0	0	0.201863	0	0	0	0	0	0	0	0	0	0	0	0	0	0	0	0	0	0	0.201863	347	0	0	0	100	0	0	0	0	0	0	0	0	0	0	0	0	0	0	0	0	0	0
Capnocytophaga sp. HMT 323	0	0	0.201863	0	0	0	0	0	0	0	0	0	0	0	0	0	0	0	0	0	0	0.201863	348	0	0	0	100	0	0	0	0	0	0	0	0	0	0	0	0	0	0	0	0	0	0
Capnocytophaga sp. HMT 335	0	0	0.201863	0	0	0	0	0	0	0	0	0	0	0	0	0	0	0	0	0	0	0.201863	349	0	0	0	100	0	0	0	0	0	0	0	0	0	0	0	0	0	0	0	0	0	0
TM7 [G-5] sp. HMT 356	0	0	0.201863	0	0	0	0	0	0	0	0	0	0	0	0	0	0	0	0	0	0	0.201863	350	0	0	0	100	0	0	0	0	0	0	0	0	0	0	0	0	0	0	0	0	0	0
Prevotella buccae HMT 560	0	0	0.201863	0	0	0	0	0	0	0	0	0	0	0	0	0	0	0	0	0	0	0.201863	351	0	0	0	100	0	0	0	0	0	0	0	0	0	0	0	0	0	0	0	0	0	0
Actinomyces israelii HMT 645	0	0	0.201863	0	0	0	0	0	0	0	0	0	0	0	0	0	0	0	0	0	0	0.201863	352	0	0	0	100	0	0	0	0	0	0	0	0	0	0	0	0	0	0	0	0	0	0
Gardnerella vaginalis HMT 829	0	0	0.201863	0	0	0	0	0	0	0	0	0	0	0	0	0	0	0	0	0	0	0.201863	353	0	0	0	100	0	0	0	0	0	0	0	0	0	0	0	0	0	0	0	0	0	0
GN02 [G-2] sp. HMT 873	0	0	0.201863	0	0	0	0	0	0	0	0	0	0	0	0	0	0	0	0	0	0	0.201863	354	0	0	0	100	0	0	0	0	0	0	0	0	0	0	0	0	0	0	0	0	0	0
Actinomyces sp. HMT 896	0	0	0.201863	0	0	0	0	0	0	0	0	0	0	0	0	0	0	0	0	0	0	0.201863	355	0	0	0	100	0	0	0	0	0	0	0	0	0	0	0	0	0	0	0	0	0	0
Campylobacter sp. HMT 044	0	0	0	0	0	0	0	0	0	0	0	0	0	0	0	0	0	0	0	0	0.215536	0.215536	356	0	0	100	0	0	0	0	0	0	0	0	0	0	0	0	0	0	0	0	0	0	0
Paenibacillus sp. HMT 048	0	0	0	0	0	0	0	0	0	0	0	0	0	0	0	0	0	0	0	0	0.215536	0.215536	357	0	0	100	0	0	0	0	0	0	0	0	0	0	0	0	0	0	0	0	0	0	0
Peptostreptococcaceae [XI][G-7] sp. HMT 081	0	0	0	0	0	0	0	0	0	0	0	0	0	0	0	0	0	0	0	0	0.215536	0.215536	358	0	0	100	0	0	0	0	0	0	0	0	0	0	0	0	0	0	0	0	0	0	0
Microbacterium ginsengisoli HMT 185	0	0	0	0	0	0	0	0	0	0	0	0	0	0	0	0	0	0	0	0	0.215536	0.215536	359	0	0	100	0	0	0	0	0	0	0	0	0	0	0	0	0	0	0	0	0	0	0
Treponema sp. HMT 262	0	0	0	0	0	0	0	0	0	0	0	0	0	0	0	0	0	0	0	0	0.215536	0.215536	360	0	0	100	0	0	0	0	0	0	0	0	0	0	0	0	0	0	0	0	0	0	0
Prevotella pleuritidis HMT 303	0	0	0	0	0	0	0	0	0	0	0	0	0	0	0	0	0	0	0	0	0.215536	0.215536	361	0	0	100	0	0	0	0	0	0	0	0	0	0	0	0	0	0	0	0	0	0	0
Selenomonas sp. HMT 481	0	0	0	0	0	0	0	0	0	0	0	0	0	0	0	0	0	0	0	0	0.215536	0.215536	362	0	0	100	0	0	0	0	0	0	0	0	0	0	0	0	0	0	0	0	0	0	0
Lactobacillus fermentum HMT 608	0	0	0	0	0	0	0	0	0	0	0	0	0	0	0	0	0	0	0	0	0.215536	0.215536	363	0	0	100	0	0	0	0	0	0	0	0	0	0	0	0	0	0	0	0	0	0	0
Johnsonella ignava HMT 635	0	0	0	0	0	0	0	0	0	0	0	0	0	0	0	0	0	0	0	0	0.215536	0.215536	364	0	0	100	0	0	0	0	0	0	0	0	0	0	0	0	0	0	0	0	0	0	0
Mogibacterium neglectum HMT 691	0	0	0	0	0	0	0	0	0	0	0	0	0	0	0	0	0	0	0	0	0.215536	0.215536	365	0	0	100	0	0	0	0	0	0	0	0	0	0	0	0	0	0	0	0	0	0	0
Fusobacterium nucleatum HMT 698	0	0	0	0	0	0	0	0	0	0	0	0	0	0	0	0	0	0	0	0	0.215536	0.215536	366	0	0	100	0	0	0	0	0	0	0	0	0	0	0	0	0	0	0	0	0	0	0
Lactobacillus paracasei HMT 716	0	0	0	0	0	0	0	0	0	0	0	0	0	0	0	0	0	0	0	0	0.215536	0.215536	367	0	0	100	0	0	0	0	0	0	0	0	0	0	0	0	0	0	0	0	0	0	0
Streptococcus sinensis HMT 767	0	0	0	0	0	0	0	0	0	0	0	0	0	0	0	0	0	0	0	0	0.215536	0.215536	368	0	0	100	0	0	0	0	0	0	0	0	0	0	0	0	0	0	0	0	0	0	0
Bifidobacterium longum HMT 862	0	0	0	0	0	0	0	0	0	0	0	0	0	0	0	0	0	0	0	0	0.215536	0.215536	369	0	0	100	0	0	0	0	0	0	0	0	0	0	0	0	0	0	0	0	0	0	0
Capnocytophaga sp. HMT 901	0	0	0	0	0	0	0	0	0	0	0	0	0	0	0	0	0	0	0	0	0.215536	0.215536	370	0	0	100	0	0	0	0	0	0	0	0	0	0	0	0	0	0	0	0	0	0	0
Bergeyella sp. HMT 907	0	0	0	0	0	0	0	0	0	0	0	0	0	0	0	0	0	0	0	0	0.215536	0.215536	371	0	0	100	0	0	0	0	0	0	0	0	0	0	0	0	0	0	0	0	0	0	0
Peptococcus sp. HMT 168	0	0	0	0	0	0	0	0	0	0	0	0	0	0	0	0	0.265661	0	0	0	0	0.265661	372	0	0	0	0	100	0	0	0	0	0	0	0	0	0	0	0	0	0	0	0	0	0
Tannerella forsythia HMT 613	0	0	0	0	0	0	0	0	0	0	0	0	0	0	0	0	0.265661	0	0	0	0	0.265661	373	0	0	0	0	100	0	0	0	0	0	0	0	0	0	0	0	0	0	0	0	0	0
Neisseria polysaccharea HMT 737	0	0	0	0	0	0	0	0	0	0	0	0	0	0	0	0	0.265661	0	0	0	0	0.265661	374	0	0	0	0	100	0	0	0	0	0	0	0	0	0	0	0	0	0	0	0	0	0
Capnocytophaga sp. HMT 878	0	0	0	0	0	0	0	0	0	0	0	0	0	0	0	0	0.265661	0	0	0	0	0.265661	375	0	0	0	0	100	0	0	0	0	0	0	0	0	0	0	0	0	0	0	0	0	0
Lactobacillus panis HMT 882	0	0	0	0	0	0	0	0	0	0	0	0	0	0	0	0	0.265661	0	0	0	0	0.265661	376	0	0	0	0	100	0	0	0	0	0	0	0	0	0	0	0	0	0	0	0	0	0
Shuttleworthia satelles HMT 095	0	0	0.403726	0	0	0	0	0	0	0	0	0	0	0	0	0	0	0	0	0	0	0.403726	377	0	0	0	100	0	0	0	0	0	0	0	0	0	0	0	0	0	0	0	0	0	0
Prevotella sp. HMT 305	0	0	0.403726	0	0	0	0	0	0	0	0	0	0	0	0	0	0	0	0	0	0	0.403726	378	0	0	0	100	0	0	0	0	0	0	0	0	0	0	0	0	0	0	0	0	0	0
Streptococcus sobrinus HMT 768	0	0	0.403726	0	0	0	0	0	0	0	0	0	0	0	0	0	0	0	0	0	0	0.403726	379	0	0	0	100	0	0	0	0	0	0	0	0	0	0	0	0	0	0	0	0	0	0
Selenomonas sp. HMT 920	0	0	0.403726	0	0	0	0	0	0	0	0	0	0	0	0	0	0	0	0	0	0	0.403726	380	0	0	0	100	0	0	0	0	0	0	0	0	0	0	0	0	0	0	0	0	0	0
Kocuria sp. HMT 189	0	0	0.201863	0	0	0	0	0	0	0	0	0	0	0	0	0	0	0	0	0	0.215536	0.417399	381	0	0	51.6378	48.3622	0	0	0	0	0	0	0	0	0	0	0	0	0	0	0	0	0	0
Prevotella maculosa HMT 289	0	0	0.201863	0	0	0	0	0	0	0	0	0	0	0	0	0	0	0	0	0	0.215536	0.417399	382	0	0	51.6378	48.3622	0	0	0	0	0	0	0	0	0	0	0	0	0	0	0	0	0	0
Capnocytophaga sp. HMT 380	0	0	0.201863	0	0	0	0	0	0	0	0	0	0	0	0	0	0	0	0	0	0.215536	0.417399	383	0	0	51.6378	48.3622	0	0	0	0	0	0	0	0	0	0	0	0	0	0	0	0	0	0
Butyrivibrio sp. HMT 080	0	0	0	0	0	0	0	0	0	0	0	0	0	0	0	0	0	0	0	0	0.431072	0.431072	384	0	0	100	0	0	0	0	0	0	0	0	0	0	0	0	0	0	0	0	0	0	0
Leptotrichia sp. HMT 223	0	0	0	0	0	0	0	0	0	0	0	0	0	0	0	0	0	0	0	0	0.431072	0.431072	385	0	0	100	0	0	0	0	0	0	0	0	0	0	0	0	0	0	0	0	0	0	0
Bacteroidetes [G-5] sp. HMT 511	0	0	0	0	0	0	0	0	0	0	0	0	0	0	0	0	0	0	0	0	0.431072	0.431072	386	0	0	100	0	0	0	0	0	0	0	0	0	0	0	0	0	0	0	0	0	0	0
Slackia exigua HMT 602	0	0	0	0	0	0	0	0	0	0	0	0	0	0	0	0	0	0	0	0	0.431072	0.431072	387	0	0	100	0	0	0	0	0	0	0	0	0	0	0	0	0	0	0	0	0	0	0
Neisseria lactamica HMT 649	0	0	0	0	0	0	0	0	0	0	0	0	0	0	0	0	0	0	0	0	0.431072	0.431072	388	0	0	100	0	0	0	0	0	0	0	0	0	0	0	0	0	0	0	0	0	0	0
Helicobacter pylori HMT 812	0	0	0	0	0	0	0	0	0	0	0	0	0	0	0	0	0	0	0	0	0.431072	0.431072	389	0	0	100	0	0	0	0	0	0	0	0	0	0	0	0	0	0	0	0	0	0	0
Capnocytophaga sp. HMT 864	0	0	0	0	0	0	0	0	0	0	0	0	0	0	0	0	0	0	0	0	0.431072	0.431072	390	0	0	100	0	0	0	0	0	0	0	0	0	0	0	0	0	0	0	0	0	0	0
TM7 [G-1] sp. HMT 869	0	0	0	0	0	0	0	0	0	0	0	0	0	0	0	0	0	0	0	0	0.431072	0.431072	391	0	0	100	0	0	0	0	0	0	0	0	0	0	0	0	0	0	0	0	0	0	0
Veillonella sp. HMT 917	0	0	0	0	0	0	0	0	0	0	0	0	0	0	0	0	0	0	0	0	0.431072	0.431072	392	0	0	100	0	0	0	0	0	0	0	0	0	0	0	0	0	0	0	0	0	0	0
Selenomonas sp. HMT 936	0	0	0	0	0	0	0	0	0	0	0	0	0	0	0	0	0	0	0	0	0.431072	0.431072	393	0	0	100	0	0	0	0	0	0	0	0	0	0	0	0	0	0	0	0	0	0	0
Streptococcus lactarius HMT 948	0	0	0	0	0	0	0	0	0	0	0	0	0	0	0	0	0	0	0	0	0.431072	0.431072	394	0	0	100	0	0	0	0	0	0	0	0	0	0	0	0	0	0	0	0	0	0	0
TM7 [G-8] sp. HMT 955	0	0	0	0	0	0	0	0	0	0	0	0	0	0	0	0	0	0	0	0	0.431072	0.431072	395	0	0	100	0	0	0	0	0	0	0	0	0	0	0	0	0	0	0	0	0	0	0
Bacteroides pyogenes HMT 787	0	0	0.201863	0	0	0	0	0	0	0	0	0	0	0	0	0	0.265661	0	0	0	0	0.467524	396	0	0	0	43.1771	56.8229	0	0	0	0	0	0	0	0	0	0	0	0	0	0	0	0	0
Porphyrobacter tepidarius HMT 007	0	0	0.60559	0	0	0	0	0	0	0	0	0	0	0	0	0	0	0	0	0	0	0.60559	397	0	0	0	100	0	0	0	0	0	0	0	0	0	0	0	0	0	0	0	0	0	0
Bacillus clausii HMT 045	0	0	0.60559	0	0	0	0	0	0	0	0	0	0	0	0	0	0	0	0	0	0	0.60559	398	0	0	0	100	0	0	0	0	0	0	0	0	0	0	0	0	0	0	0	0	0	0
Peptostreptococcaceae [XI][G-7] sp. HMT 922	0	0	0.403726	0	0	0	0	0	0	0	0	0	0	0	0	0	0	0	0	0	0.215536	0.619262	399	0	0	34.8053	65.1947	0	0	0	0	0	0	0	0	0	0	0	0	0	0	0	0	0	0
Selenomonas dianae HMT 139	0	0	0.201863	0	0	0	0	0	0	0	0	0	0	0	0	0	0	0	0	0	0.431072	0.632935	400	0	0	68.1068	31.8932	0	0	0	0	0	0	0	0	0	0	0	0	0	0	0	0	0	0
Fusobacterium necrophorum HMT 690	0	0	0	0	0	0	0	0	0	0	0	0	0	0	0	0	0	0	0	0	0.646607	0.646607	401	0	0	100	0	0	0	0	0	0	0	0	0	0	0	0	0	0	0	0	0	0	0
TM7 [G-4] sp. HMT 355	0	0	0.201863	0	0	0	0	0	0	0	0	0	0	0	0	0	0.265661	0	0	0	0.215536	0.68306	402	0	0	31.5545	29.5528	38.8927	0	0	0	0	0	0	0	0	0	0	0	0	0	0	0	0	0
Afipia sp. HMT 652	0	0	0.201863	0	0	0	0	0	0	0	0	0	0	0	0	0	0.265661	0	0	0	0.215536	0.68306	403	0	0	31.5545	29.5528	38.8927	0	0	0	0	0	0	0	0	0	0	0	0	0	0	0	0	0
Mycoplasma salivarium HMT 754	0	0	0	0	0	0	0	0	0	0	0	0	0	0	0	0	0.265661	0	0	0	0.431072	0.696732	404	0	0	61.8705	0	38.1295	0	0	0	0	0	0	0	0	0	0	0	0	0	0	0	0	0
Neisseria weaveri HMT 092	0	0	0.201863	0	0	0	0	0	0	0	0	0	0	0	0	0	0.531321	0	0	0	0	0.733185	405	0	0	0	27.5324	72.4676	0	0	0	0	0	0	0	0	0	0	0	0	0	0	0	0	0
Ochrobactrum anthropi HMT 544	0	0	0.201863	0	0	0	0	0	0	0	0	0	0	0	0	0	0.531321	0	0	0	0	0.733185	406	0	0	0	27.5324	72.4676	0	0	0	0	0	0	0	0	0	0	0	0	0	0	0	0	0
Porphyromonas sp. HMT 277	0	0	0	0	0	0	0	0	0	0	0	0	0	0	0	0	0.796982	0	0	0	0	0.796982	407	0	0	0	0	100	0	0	0	0	0	0	0	0	0	0	0	0	0	0	0	0	0
Pseudopropionibacterium sp. HMT 194	0	0	0.403726	0	0	0	0	0	0	0	0	0	0	0	0	0	0	0	0	0	0.431072	0.834798	408	0	0	51.6378	48.3622	0	0	0	0	0	0	0	0	0	0	0	0	0	0	0	0	0	0
Pedobacter sp. HMT 933	0	0	0.403726	0	0	0	0	0	0	0	0	0	0	0	0	0	0	0	0	0	0.431072	0.834798	409	0	0	51.6378	48.3622	0	0	0	0	0	0	0	0	0	0	0	0	0	0	0	0	0	0
TM7 [G-1] sp. HMT 488	0	0	0.201863	0	0	0	0	0	0	0	0	0	0	0	0	0	0	0	0	0	0.646607	0.848471	410	0	0	76.2086	23.7914	0	0	0	0	0	0	0	0	0	0	0	0	0	0	0	0	0	0
Actinomyces georgiae HMT 617	0	0	0.201863	0	0	0	0	0	0	0	0	0	0	0	0	0	0	0	0	0	0.646607	0.848471	411	0	0	76.2086	23.7914	0	0	0	0	0	0	0	0	0	0	0	0	0	0	0	0	0	0
Actinomyces sp. HMT 877	0	0	0	0	0	0	0	0	0	0	0	0	0	0	0	0	0	0	0	0	0.862143	0.862143	412	0	0	100	0	0	0	0	0	0	0	0	0	0	0	0	0	0	0	0	0	0	0
Kingella sp. HMT 932	0	0	0	0	0	0	0	0	0	0	0	0	0	0	0	0	0	0	0	0	0.862143	0.862143	413	0	0	100	0	0	0	0	0	0	0	0	0	0	0	0	0	0	0	0	0	0	0
Sphingomonas sp. HMT 004	0	0	0.201863	0	0	0	0	0	0	0	0	0	0	0	0	0	0.531321	0	0	0	0.215536	0.94872	414	0	0	22.7186	21.2774	56.004	0	0	0	0	0	0	0	0	0	0	0	0	0	0	0	0	0
Prevotella veroralis HMT 572	0	0	0	0	0	0	0	0	0	0	0	0	0	0	0	0	0.531321	0	0	0	0.431072	0.962393	415	0	0	44.7916	0	55.2084	0	0	0	0	0	0	0	0	0	0	0	0	0	0	0	0	0
GN02 [G-1] sp. HMT 872	0	0	0.807453	0	0	0	0	0	0	0	0	0	0	0	0	0	0	0	0	0	0.215536	1.02299	416	0	0	21.0692	78.9308	0	0	0	0	0	0	0	0	0	0	0	0	0	0	0	0	0	0
Lactobacillus johnsonii HMT 819	0	0	0.201863	0	0	0	0	0	0	0	0	0	0	0	0	0	0.531321	0	0	0	0.431072	1.16426	417	0	0	37.0255	17.3384	45.6361	0	0	0	0	0	0	0	0	0	0	0	0	0	0	0	0	0
Leptotrichia sp. HMT 219	0	0	0.807453	0	0	0	0	0	0	0	0	0	0	0	0	0	0	0	0	0	0.431072	1.23852	418	0	0	34.8053	65.1947	0	0	0	0	0	0	0	0	0	0	0	0	0	0	0	0	0	0
Enterococcus italicus HMT 803	0	0	0.60559	0	0	0	0	0	0	0	0	0	0	0	0	0	0	0	0	0	0.646607	1.2522	419	0	0	51.6378	48.3622	0	0	0	0	0	0	0	0	0	0	0	0	0	0	0	0	0	0
GN02 [G-1] sp. HMT 871	0	0	0.60559	0	0	0	0	0	0	0	0	0	0	0	0	0	0	0	0	0	0.646607	1.2522	420	0	0	51.6378	48.3622	0	0	0	0	0	0	0	0	0	0	0	0	0	0	0	0	0	0
Lactobacillus ultunensis HMT 461	0	0	0	0	0	0	0	0	0	0	0	0	0	0	0	0	1.3283	0	0	0	0	1.3283	421	0	0	0	0	100	0	0	0	0	0	0	0	0	0	0	0	0	0	0	0	0	0
Veillonellaceae [G-1] sp. HMT 135	0	0	0.403726	0	0	0	0	0	0	0	0	0	0	0	0	0	0.531321	0	0	0	0.431072	1.36612	422	0	0	31.5545	29.5528	38.8927	0	0	0	0	0	0	0	0	0	0	0	0	0	0	0	0	0
Ottowia sp. HMT 894	0	0	0.201863	0	0	0	0	0	0	0	0	0	0	0	0	0	0.531321	0	0	0	0.646607	1.37979	423	0	0	46.8627	14.63	38.5074	0	0	0	0	0	0	0	0	0	0	0	0	0	0	0	0	0
Listeria monocytogenes HMT 825	0	0	1.41304	0	0	0	0	0	0	0	0	0	0	0	0	0	0	0	0	0	0	1.41304	424	0	0	0	100	0	0	0	0	0	0	0	0	0	0	0	0	0	0	0	0	0	0
Aggregatibacter sp. HMT 949	0	0	1.00932	0	0	0	0	0	0	0	0	0	0	0	0	0	0	0	0	0	0.431072	1.44039	425	0	0	29.9275	70.0725	0	0	0	0	0	0	0	0	0	0	0	0	0	0	0	0	0	0
Bergeyella sp. HMT 900	0	0	0.807453	0	0	0	0	0	0	0	0	0	0	0	0	0	0	0	0	0	0.646607	1.45406	426	0	0	44.4691	55.5309	0	0	0	0	0	0	0	0	0	0	0	0	0	0	0	0	0	0
Lysinibacillus fusiformis HMT 614	0	0	0.403726	0	0	0	0	0	0	0	0	0	0	0	0	0	1.06264	0	0	0	0	1.46637	427	0	0	0	27.5324	72.4676	0	0	0	0	0	0	0	0	0	0	0	0	0	0	0	0	0
Selenomonas sp. HMT 937	0	0	0	0	0	0	0	0	0	0	0	0	0	0	0	0	0	0	0	0	1.50875	1.50875	428	0	0	100	0	0	0	0	0	0	0	0	0	0	0	0	0	0	0	0	0	0	0
Alloprevotella rava HMT 302	0	0	0.60559	0	0	0	0	0	0	0	0	0	0	0	0	0	0	0	0	0	1.07768	1.68327	429	0	0	64.023	35.977	0	0	0	0	0	0	0	0	0	0	0	0	0	0	0	0	0	0
Selenomonas sp. HMT 137	0	0	0.403726	0	0	0	0	0	0	0	0	0	0	0	0	0	0	0	0	0	1.29321	1.69694	430	0	0	76.2086	23.7914	0	0	0	0	0	0	0	0	0	0	0	0	0	0	0	0	0	0
Treponema medium HMT 667	0	0	0	1.97083	0	0	0	0	0	0	0	0	0	0	0	0	0	0	0	0	0	1.97083	431	0	0	0	0	0	0	0	0	0	0	100	0	0	0	0	0	0	0	0	0	0	0
Olsenella profusa HMT 806	0	0	0	1.97083	0	0	0	0	0	0	0	0	0	0	0	0	0	0	0	0	0	1.97083	432	0	0	0	0	0	0	0	0	0	0	100	0	0	0	0	0	0	0	0	0	0	0
Lactobacillus reuteri HMT 938	0	0	2.01863	0	0	0	0	0	0	0	0	0	0	0	0	0	0	0	0	0	0	2.01863	433	0	0	0	100	0	0	0	0	0	0	0	0	0	0	0	0	0	0	0	0	0	0
Leptotrichia sp. HMT 498	0	0	1.61491	0	0	0	0	0	0	0	0	0	0	0	0	0	0	0	0	0	0.431072	2.04598	434	0	0	21.0692	78.9308	0	0	0	0	0	0	0	0	0	0	0	0	0	0	0	0	0	0
Sanguibacter keddieii HMT 856	0	0	0.201863	0	0	0	0	0	0	0	0	0	0	0	0	0	1.06264	0	0	0	0.862143	2.12665	435	0	0	40.54	9.49208	49.9679	0	0	0	0	0	0	0	0	0	0	0	0	0	0	0	0	0
Porphyromonas sp. HMT 284	0	0	0.403726	0	0	0	0	0	0	0	0	0	0	0	0	0	0	0	0	0	1.72429	2.12801	436	0	0	81.028	18.972	0	0	0	0	0	0	0	0	0	0	0	0	0	0	0	0	0	0
Peptostreptococcaceae [XI][G-1] [Eubacterium] HMT 105	0	0	0	0	0	0	0	0	0	0	0	0	0	0	2.2477	0	0	0	0	0	0	2.2477	437	0	0	0	0	0	0	0	0	100	0	0	0	0	0	0	0	0	0	0	0	0	0
Selenomonas sp. HMT 133	0	0	0	0	0	0	0	0	0	0	0	0	0	0	2.2477	0	0	0	0	0	0	2.2477	438	0	0	0	0	0	0	0	0	100	0	0	0	0	0	0	0	0	0	0	0	0	0
Prevotella sp. HMT 315	0	0	0	0	0	0	0	0	0	0	0	0	0	0	2.2477	0	0	0	0	0	0	2.2477	439	0	0	0	0	0	0	0	0	100	0	0	0	0	0	0	0	0	0	0	0	0	0
Enterococcus durans HMT 880	0	0	2.01863	0	0	0	0	0	0	0	0	0	0	0	0	0	0.531321	0	0	0	0	2.54995	440	0	0	0	79.1635	20.8365	0	0	0	0	0	0	0	0	0	0	0	0	0	0	0	0	0
TM7 [G-7] sp. HMT 954	0	0	0	0	0	0	0	0	0	0	0	0	0	0	0	0	2.12529	0	0	0	0.431072	2.55636	441	0	0	16.8627	0	83.1373	0	0	0	0	0	0	0	0	0	0	0	0	0	0	0	0	0
Stenotrophomonas nitritireducens HMT 037	0	0	0.403726	0	0	0	0	0	0	0	0	0	0	0	0	0	1.3283	0	0	0	0.862143	2.59417	442	0	0	33.2338	15.5628	51.2033	0	0	0	0	0	0	0	0	0	0	0	0	0	0	0	0	0
Actinomyces sp. HMT 414	0	0	0.403726	1.97083	0	0	0	0	0	0	0	0	0	0	0	0	0.265661	0	0	0	0	2.64022	443	0	0	0	15.2914	10.0621	0	0	0	0	0	74.6465	0	0	0	0	0	0	0	0	0	0	0
Prevotella sp. HMT 306	0	0	1.00932	0	0	0	0	0	0	0	0	0	0	0	0	0	0.265661	0	0	0	1.72429	2.99926	444	0	0	57.4903	33.6521	8.85753	0	0	0	0	0	0	0	0	0	0	0	0	0	0	0	0	0
Peptostreptococcaceae [XI][G-1] [Eubacterium] HMT 467	0	0	0.807453	0	0	0	0	0	0	0	0	0	0	0	0	0	0.265661	0	0	0	1.93982	3.01294	445	0	0	64.3831	26.7995	8.81734	0	0	0	0	0	0	0	0	0	0	0	0	0	0	0	0	0
Peptostreptococcaceae [XI][G-7] [Eubacterium] HMT 377	0	0	0.60559	0	0	0	0	0	0	0	0	0	0	0	0	0	1.85962	0	0	0	0.646607	3.11182	446	0	0	20.7791	19.4609	59.76	0	0	0	0	0	0	0	0	0	0	0	0	0	0	0	0	0
Delftia acidovorans HMT 023	0	0	0.403726	0	0	0	0	0	0	0	0	0	0	0	0	0	1.59396	0	0	0	1.72429	3.72198	447	0	0	46.3272	10.8471	42.8257	0	0	0	0	0	0	0	0	0	0	0	0	0	0	0	0	0
Corynebacterium urealyticum HMT 853	0	0	2.62422	0	0	0	0	0	0	0	0	0	0	0	0	0	0.265661	0	0	0	0.862143	3.75203	448	0	0	22.9781	69.9415	7.08046	0	0	0	0	0	0	0	0	0	0	0	0	0	0	0	0	0
Treponema sp. HMT 252	0	0	0	3.94166	0	0	0	0	0	0	0	0	0	0	0	0	0	0	0	0	0	3.94166	449	0	0	0	0	0	0	0	0	0	0	100	0	0	0	0	0	0	0	0	0	0	0
Mycoplasma faucium HMT 606	0	0	0	3.94166	0	0	0	0	0	0	0	0	0	0	0	0	0	0	0	0	0	3.94166	450	0	0	0	0	0	0	0	0	0	0	100	0	0	0	0	0	0	0	0	0	0	0
Oribacterium sp. HMT 078	0	0	0.403726	0	0	0	0	0	0	0	0	0	0	0	2.2477	0	0	0	0	0	1.29321	3.94464	451	0	0	32.7841	10.2348	0	0	0	0	56.9811	0	0	0	0	0	0	0	0	0	0	0	0	0
Neisseria sp. HMT 020	0	0	0	0	0	0	0	4.02414	0	0	0	0	0	0	0	0	0	0	0	0	0.215536	4.23968	452	0	0	5.08377	0	0	0	0	0	0	0	0	0	0	0	94.9162	0	0	0	0	0	0	0
Anaerococcus tetradius HMT 788	0	0	0	0	0	0	0	0	0	0	0	0	0	0	0	0	0	0	0	4.09584	0.215536	4.31138	453	0	0	4.99923	0	0	95.0008	0	0	0	0	0	0	0	0	0	0	0	0	0	0	0	0
Bosea vestrisii HMT 636	0	0	0.60559	0	0	0	0	0	0	0	0	0	0	0	2.2477	0	0.265661	0	0	0	1.29321	4.41216	454	0	0	29.3102	13.7255	6.0211	0	0	0	50.9432	0	0	0	0	0	0	0	0	0	0	0	0	0
Sphingomonas echinoides HMT 003	0	0	1.00932	0	0	0	0	0	0	0	0	0	0	0	2.2477	0	0.796982	0	0	0	0.431072	4.48507	455	0	0	9.61127	22.5039	17.7697	0	0	0	50.1151	0	0	0	0	0	0	0	0	0	0	0	0	0
Mobiluncus mulieris HMT 830	0	0	0	0	0	4.2983	0	0	0	0	0	0	0	0	0	0	0	0	0	0	0.646607	4.94491	456	0	0	13.0762	0	0	0	0	0	0	0	0	0	86.9238	0	0	0	0	0	0	0	0	0
Micavibrio aeruginosavorus HMT 330	0	0	0	0	0	0	0	0	0	0	0	0	0	0	0	4.9838	0	0	0	0	0	4.9838	457	0	0	0	0	0	0	0	0	0	0	0	0	0	0	0	0	0	0	0	100	0	0
Mesorhizobium loti HMT 659	0	0	0.201863	0	0	0	0	0	0	0	0	0	0	0	0	0	0.265661	0	4.158	0	0.431072	5.0566	458	0	0	8.52493	3.99207	5.25374	0	0	0	0	0	0	0	0	0	0	0	0	0	0	0	0	82.2293
Lachnospiraceae [G-2] sp. HMT 088	0	0	0	0	0	0	0	0	0	0	0	0	5.15066	0	0	0	0	0	0	0	0	5.15066	459	0	0	0	0	0	0	100	0	0	0	0	0	0	0	0	0	0	0	0	0	0	0
Anaeroglobus geminatus HMT 121	0	0	0	0	0	0	0	0	0	0	0	0	5.15066	0	0	0	0	0	0	0	0	5.15066	460	0	0	0	0	0	0	100	0	0	0	0	0	0	0	0	0	0	0	0	0	0	0
Haemophilus pittmaniae HMT 946	0	0	0	0	0	0	0	0	0	0	5.47945	0	0	0	0	0	0	0	0	0	0	5.47945	461	0	0	0	0	0	0	0	0	0	0	0	0	0	0	0	0	0	100	0	0	0	0
Capnocytophaga sp. HMT 412	0	0	0	0	0	0	0	0	0	0	0	0	5.15066	0	0	0	0	0	0	0	0.646607	5.79726	462	0	0	11.1537	0	0	0	88.8463	0	0	0	0	0	0	0	0	0	0	0	0	0	0	0
Neisseria meningitidis HMT 669	0	0	1.00932	0	0	0	0	0	0	0	0	0	0	0	0	0	0	1.25368	0	0	3.66411	5.92711	463	0	0	61.8195	17.0288	0	0	0	0	0	0	0	0	0	0	0	0	0	0	0	0	21.1517	0
Olsenella sp. HMT 939	0	0	0.201863	0	0	0	0	0	0	0	0	0	0	0	0	4.9838	0.796982	0	0	0	0	5.98265	464	0	0	0	3.37414	13.3216	0	0	0	0	0	0	0	0	0	0	0	0	0	0	83.3043	0	0
Microbacterium flavescens HMT 186	0	0	0	0	0	0	0	0	0	0	0	0	5.15066	0	0	0	0	0	0	0	0.862143	6.0128	465	0	0	14.3385	0	0	0	85.6615	0	0	0	0	0	0	0	0	0	0	0	0	0	0	0
Fusobacterium sp. HMT 204	0	0	0.403726	0	0	0	0	0	0	0	5.47945	0	0	0	0	0	0	0	0	0	0.215536	6.09871	466	0	0	3.53412	6.61986	0	0	0	0	0	0	0	0	0	0	0	0	0	89.846	0	0	0	0
Bacillus subtilis HMT 468	0	0	0.60559	0	0	0	0	0	0	0	0	0	0	0	0	4.9838	1.06264	0	0	0	0	6.65204	467	0	0	0	9.10382	15.9747	0	0	0	0	0	0	0	0	0	0	0	0	0	0	74.9215	0	0
Lactobacillus vaginalis HMT 051	0	0	0.201863	0	0	4.2983	0	0	0	0	0	0	0	0	0	0	2.12529	0	0	0	0.215536	6.84099	468	0	0	3.15065	2.95079	31.0669	0	0	0	0	0	0	0	62.8316	0	0	0	0	0	0	0	0	0
Selenomonas sputigena HMT 151	0	0	0.201863	0	0	0	0	4.02414	0	0	0	0	0	0	0	0	0	1.25368	0	0	1.93982	7.41951	469	0	0	26.1449	2.72071	0	0	0	0	0	0	0	0	0	0	54.2373	0	0	0	0	0	16.8971	0
Streptococcus anginosus HMT 543	0	0	0.60559	0	0	0	0	0	0	0	0	0	0	0	0	0	0.796982	0	0	4.09584	1.93982	7.43824	470	0	0	26.0791	8.14157	10.7147	55.0647	0	0	0	0	0	0	0	0	0	0	0	0	0	0	0	0
Leptotrichia sp. HMT 221	0	0	1.21118	0	0	4.2983	0	0	0	0	0	0	0	0	0	0	1.3283	0	0	0	0.862143	7.69993	471	0	0	11.1968	15.7297	17.2509	0	0	0	0	0	0	0	55.8226	0	0	0	0	0	0	0	0	0
Treponema sp. HMT 257	0	0	0	7.88333	0	0	0	0	0	0	0	0	0	0	0	0	0	0	0	0	0	7.88333	472	0	0	0	0	0	0	0	0	0	0	100	0	0	0	0	0	0	0	0	0	0	0
Treponema sp. HMT 927	0	0	0	7.88333	0	0	0	0	0	0	0	0	0	0	0	0	0	0	0	0	0	7.88333	473	0	0	0	0	0	0	0	0	0	0	100	0	0	0	0	0	0	0	0	0	0	0
Kluyvera ascorbata HMT 865	0	0	0.201863	0	0	0	0	0	0	0	0	0	0	0	0	4.9838	0	0	0	0	2.80197	7.98763	474	0	0	35.0788	2.5272	0	0	0	0	0	0	0	0	0	0	0	0	0	0	0	62.394	0	0
Sneathia amnii HMT 844	0	0	0.60559	0	0	4.2983	0	0	0	0	0	0	0	0	0	0	0.531321	0	0	0	2.80197	8.23718	475	0	0	34.0161	7.35191	6.45028	0	0	0	0	0	0	0	52.1817	0	0	0	0	0	0	0	0	0
Eubacterium limosum HMT 655	0	0	0.403726	0	0	0	0	0	0	0	0	0	0	0	0	0	0	7.5221	0	0	0.431072	8.35689	476	0	0	5.15828	4.83106	0	0	0	0	0	0	0	0	0	0	0	0	0	0	0	0	90.0107	0
Streptococcus constellatus HMT 576	0	0	0	0	0	0	0	0	0	0	0	0	0	0	0	0	0	0	0	8.19169	0.431072	8.62276	477	0	0	4.99923	0	0	95.0008	0	0	0	0	0	0	0	0	0	0	0	0	0	0	0	0
Leptotrichia hofstadii HMT 224	0	0	0	0	0	0	0	0	0	0	0	0	0	0	0	0	0.796982	2.50737	0	4.09584	1.50875	8.90894	478	0	0	16.9352	0	8.94587	45.9745	0	0	0	0	0	0	0	0	0	0	0	0	0	0	28.1444	0
Lactobacillus brevis HMT 558	0	0	0	0	0	0	0	0	0	0	0	0	0	0	8.99078	0	0	0	0	0	0	8.99078	479	0	0	0	0	0	0	0	0	100	0	0	0	0	0	0	0	0	0	0	0	0	0
Dialister pneumosintes HMT 736	0	0	0	0	0	0	0	0	0	0	0	0	0	0	8.99078	0	0	0	0	0	0.215536	9.20632	480	0	0	2.34117	0	0	0	0	0	97.6588	0	0	0	0	0	0	0	0	0	0	0	0	0
Actinomyces sp. HMT 448	0	0	3.43167	0	0	0	0	0	0	0	5.47945	0	0	0	0	0	0	0	0	0	0.431072	9.3422	481	0	0	4.61424	36.7331	0	0	0	0	0	0	0	0	0	0	0	0	0	58.6527	0	0	0	0
Treponema sp. HMT 237	0	0	0	9.85416	0	0	0	0	0	0	0	0	0	0	0	0	0	0	0	0	0.215536	10.0697	482	0	0	2.14044	0	0	0	0	0	0	0	97.8596	0	0	0	0	0	0	0	0	0	0	0
Pseudomonas stutzeri HMT 477	0	0	2.01863	0	0	0	0	0	4.66527	0	0	0	0	0	0	0	2.65661	0	0	0	0.862143	10.2026	483	0	0	8.45019	19.7854	26.0384	0	0	0	0	0	0	0	0	0	0	45.726	0	0	0	0	0	0
Bordetella pertussis HMT 828	0	0	1.41304	0	0	0	0	0	0	0	0	0	0	0	0	0	0.796982	0	0	0	8.83697	11.047	484	0	0	79.9943	12.7912	7.21447	0	0	0	0	0	0	0	0	0	0	0	0	0	0	0	0	0
Tannerella sp. HMT 286	0	0	0.201863	0	0	0	0	0	0	0	0	0	0	0	2.2477	0	2.39095	0	0	4.09584	2.80197	11.7383	485	0	0	23.8703	1.71969	20.3687	34.8929	0	0	19.1484	0	0	0	0	0	0	0	0	0	0	0	0	0
Lactobacillus pentosus HMT 883	0	0	0.201863	0	0	0	0	0	0	0	0	0	5.15066	0	6.74309	0	0	0	0	0	0.215536	12.3111	486	0	0	1.75074	1.63968	0	0	41.8374	0	54.7722	0	0	0	0	0	0	0	0	0	0	0	0	0
Enterococcus casseliflavus HMT 801	0	4.82044	1.41304	0	0	0	0	0	0	0	0	0	0	0	0	4.9838	1.06264	0	0	0	0.431072	12.711	487	0	0	3.39133	11.1167	8.36003	0	0	0	0	37.9234	0	0	0	0	0	0	0	0	0	39.2086	0	0
Leptotrichia sp. HMT 218	0	0	0	0	0	0	0	0	0	12.8866	0	0	0	0	0	0	0	0	0	0	0	12.8866	488	0	0	0	0	0	0	0	0	0	0	0	0	0	0	0	0	100	0	0	0	0	0
Bacteroidetes [G-7] sp. HMT 911	0	0	0	0	0	0	0	0	0	0	10.9589	0	0	0	0	0	1.59396	0	0	0	0.431072	12.9839	489	0	0	3.32004	0	12.2764	0	0	0	0	0	0	0	0	0	0	0	0	84.4035	0	0	0	0
Achromobacter xylosoxidans HMT 343	0	0	6.86335	0	0	0	0	0	0	0	0	0	0	0	0	0	2.39095	0	0	0	3.87964	13.1339	490	0	0	29.5391	52.2566	18.2043	0	0	0	0	0	0	0	0	0	0	0	0	0	0	0	0	0
Sneathia sanguinegens HMT 837	0	0	1.61491	0	0	8.5966	0	0	0	0	0	0	0	0	0	0	1.59396	0	0	0	2.37089	14.1764	491	0	0	16.7243	11.3915	11.2438	0	0	0	0	0	0	0	60.6404	0	0	0	0	0	0	0	0	0
Schlegelella aquatica HMT 026	0	0	1.81677	0	0	0	0	0	0	0	0	0	0	0	0	0	0	0	12.474	0	0	14.2908	492	0	0	0	12.7129	0	0	0	0	0	0	0	0	0	0	0	0	0	0	0	0	0	87.2871
Cupriavidus gilardii HMT 027	0	0	0.403726	0	0	0	0	0	0	0	0	0	0	13.5074	0	0	0.531321	0	0	0	0	14.4425	493	0	0	0	2.79541	3.67888	0	0	93.5257	0	0	0	0	0	0	0	0	0	0	0	0	0	0
Atopobium sp. HMT 810	0	0	1.61491	0	0	0	0	0	0	0	0	0	5.15066	4.50248	0	0	0.265661	0	0	4.09584	0.431072	16.0606	494	0	0	2.68403	10.0551	1.65411	25.5024	32.0701	28.0343	0	0	0	0	0	0	0	0	0	0	0	0	0	0
Mogibacterium diversum HMT 593	0	0	1.00932	0	0	0	0	0	0	0	5.47945	0	0	0	0	0	1.06264	0	0	8.19169	1.72429	17.4674	495	0	0	9.87146	5.77829	6.08358	46.897	0	0	0	0	0	0	0	0	0	0	0	31.3696	0	0	0	0
Porphyromonas asaccharolytica HMT 547	0	0	0.807453	0	0	4.2983	0	0	0	0	0	0	0	0	0	0	1.06264	0	0	12.2875	0.431072	18.887	496	0	0	2.28237	4.27518	5.62632	65.0581	0	0	0	0	0	0	22.758	0	0	0	0	0	0	0	0	0
Fusobacterium gonidiaformans HMT 860	0	0	0.201863	0	0	0	0	0	0	0	0	0	0	0	0	0	0	0	0	8.19169	13.5788	21.9723	497	0	0	61.7994	0.918717	0	37.2819	0	0	0	0	0	0	0	0	0	0	0	0	0	0	0	0
Afipia broomeae HMT 559	0	4.82044	0	0	0	17.1932	0	0	0	0	0	0	0	0	0	0	0	0	0	0	2.37089	24.3845	498	0	0	9.72294	0	0	0	0	0	0	19.7684	0	0	70.5086	0	0	0	0	0	0	0	0	0
Prevotella loescheii HMT 658	0	0	1.00932	0	0	0	0	0	0	0	0	0	15.452	0	0	0	7.96982	0	0	0	0.862143	25.2933	499	0	0	3.40859	3.99046	31.5097	0	61.0913	0	0	0	0	0	0	0	0	0	0	0	0	0	0	0
Lachnoanaerobaculum orale HMT 082	0	0	0.807453	0	0	0	0	0	0	0	16.4384	0	0	0	0	0	1.3283	2.50737	4.158	0	0.215536	25.455	500	0	0	0.846732	3.17208	5.21824	0	0	0	0	0	0	0	0	0	0	0	0	64.5781	0	0	9.85018	16.3347
Mycobacterium neoaurum HMT 692	0	0	6.0559	5.9125	0	4.2983	0	0	0	0	0	0	0	0	0	0	7.70416	0	0	0	3.66411	27.635	501	0	0	13.259	21.9139	27.8783	0	0	0	0	0	21.395	0	15.5539	0	0	0	0	0	0	0	0	0
Fusobacterium naviforme HMT 689	0	0	2.01863	0	0	0	18.3402	0	0	0	0	0	0	0	4.49539	0	2.12529	0	0	0	1.07768	28.0572	502	0	0	3.84101	7.1947	7.57483	0	0	0	16.0222	0	0	0	0	65.3672	0	0	0	0	0	0	0	0
Porphyromonas gingivalis HMT 619	0	0	0	25.6208	0	0	0	0	0	0	5.47945	0	0	0	0	0	0	0	0	0	1.50875	32.609	503	0	0	4.62679	0	0	0	0	0	0	0	78.5697	0	0	0	0	0	0	16.8035	0	0	0	0
Alloscardovia omnicolens HMT 198	0	0	0	0	0	4.2983	0	0	0	17.1821	0	3.97535	0	0	0	0	0	0	8.31601	0	0	33.7718	504	0	0	0	0	0	0	0	0	0	0	0	0	12.7275	0	0	0	50.8772	0	11.7712	0	0	24.6241
Dialister micraerophilus HMT 843	0	0	0	0	0	8.5966	0	4.02414	0	0	0	0	0	0	0	0	1.06264	3.76105	0	16.3834	1.07768	34.9055	505	0	0	3.08742	0	3.04434	46.9364	0	0	0	0	0	0	24.6282	0	11.5287	0	0	0	0	0	10.7749	0
Megasphaera sp. HMT 123	0	4.82044	0	0	0	0	0	0	0	0	0	0	0	0	11.2385	0	0	0	0	20.4792	0	36.5381	506	0	0	0	0	0	56.0489	0	0	30.7582	13.1929	0	0	0	0	0	0	0	0	0	0	0	0
Variovorax paradoxus HMT 717	0	0	2.82608	3.94166	4.39367	0	0	0	4.66527	4.29553	0	0	0	0	0	0	9.03246	0	0	0	7.75929	36.914	507	0	0	21.0199	7.65587	24.469	0	0	0	0	0	10.678	11.9025	0	0	0	12.6382	11.6366	0	0	0	0	0
Agrobacterium tumefaciens HMT 485	0	0	3.02795	0	0	0	0	0	0	8.59107	5.47945	0	0	0	0	0	4.51623	0	12.474	0	4.09518	38.1839	508	0	0	10.7249	7.92991	11.8276	0	0	0	0	0	0	0	0	0	0	0	22.4992	14.3502	0	0	0	32.6683
Ruminococcaceae [G-3] sp. HMT 366	0	0	0	0	0	21.4915	0	0	4.66527	0	0	0	0	0	2.2477	0	0.796982	0	0	20.4792	0.215536	49.8962	509	0	0	0.431968	0	1.59728	41.0436	0	0	4.50474	0	0	0	43.0724	0	0	9.34994	0	0	0	0	0	0
Leptothrix sp. HMT 025	0	0	0.403726	13.7958	0	4.2983	0	0	0	0	10.9589	0	0	4.50248	2.2477	9.96761	1.06264	2.50737	8.31601	4.09584	4.95732	67.1137	510	0	0	7.38645	0.601556	1.58335	6.10284	0	6.70873	3.34909	0	20.5559	0	6.40451	0	0	0	0	16.3289	0	14.8518	3.736	12.3909
Comamonas testosteroni HMT 858	0	0	29.8758	0	0	0	0	0	0	0	0	0	0	0	0	4.9838	10.0951	0	0	0	22.6313	67.5859	511	0	0	33.4852	44.2041	14.9367	0	0	0	0	0	0	0	0	0	0	0	0	0	0	7.37402	0	0
Enterobacter cancerogenus HMT 565	0	0	7.46894	0	0	0	0	0	0	0	16.4384	35.7782	30.9039	0	0	4.9838	5.84454	0	0	0	14.0098	115.428	512	0	0	12.1373	6.47067	5.06338	0	26.7734	0	0	0	0	0	0	0	0	0	0	14.2413	30.9962	4.31769	0	0
Ralstonia pickettii HMT 854	0	0	4.84472	0	0	0	0	0	0	60.1375	0	0	61.8079	4.50248	2.2477	0	0	0	0	0	0.431072	133.971	513	0	0	0.321764	3.61623	0	0	46.1352	3.36078	1.67774	0	0	0	0	0	0	0	44.8883	0	0	0	0	0
Burkholderia cepacia HMT 571	0	0	19.177	0	0	0	0	0	0	0	93.1507	0	0	0	13.4862	0	0.265661	8.77578	0	0	2.58643	137.442	514	0	0	1.88184	13.9528	0.19329	0	0	0	9.81229	0	0	0	0	0	0	0	0	67.7747	0	0	6.38509	0
Pseudomonas luteola HMT 344	0	0	15.5435	47.3	0	0	18.3402	0	0	0	0	0	0	0	4.49539	0	40.3804	2.50737	0	0	23.0623	151.629	515	0	0	15.2097	10.251	26.631	0	0	0	2.96473	0	31.1945	0	0	12.0954	0	0	0	0	0	0	1.65362	0
Peptostreptococcus anaerobius HMT 542	0	0	2.82608	0	0	4.2983	64.1907	0	0	0	0	0	0	0	0	9.96761	3.18793	72.7136	0	0	3.0175	160.202	516	0	0	1.88356	1.76408	1.98995	0	0	0	0	0	0	0	2.68306	40.0687	0	0	0	0	0	6.22191	45.3888	0
Corynebacterium tuscaniense HMT 184	0	0	2.82608	0	0	8.5966	9.17011	4.02414	0	12.8866	5.47945	3.97535	15.452	0	0	0	2.39095	0	0	102.396	0.862143	168.059	517	0	0	0.512999	1.6816	1.42268	60.9285	9.19435	0	0	0	0	0	5.11522	5.45646	2.39448	0	7.66788	3.26042	2.36544	0	0	0
Lachnospiraceae [G-9] sp. HMT 924	0	0	1.41304	0	8.78735	34.3864	55.0206	0	0	0	27.3973	0	5.15066	0	0	54.8218	0.265661	0	0	0	6.035	193.278	518	0	0	3.12245	0.731094	0.13745	0	2.6649	0	0	0	0	4.54648	17.7912	28.4671	0	0	0	14.1751	0	28.3643	0	0
Ralstonia sp. HMT 406	0	0	9.08384	9.85416	8.78735	25.7898	82.5309	0	18.6611	17.1821	98.6301	0	20.6026	18.0099	8.99078	9.96761	3.45359	0	0	0	7.11268	338.657	519	0	0	2.10026	2.68232	1.01979	0	6.08363	5.31804	2.65484	0	2.90978	2.59477	7.61533	24.3701	0	5.51032	5.07361	29.1239	0	2.94328	0	0
Normalization factor	0.4507	4.8204	0.2019	1.9708	4.3937	4.2983	9.1701	4.0241	4.6653	4.2955	5.4795	3.9754	5.1507	4.5025	2.2477	4.9838	0.2657	1.2537	4.158	4.0958	0.2155
Total normalized clone counts	20000	20000	20000	20000	20000	20000	20000	20000	20000	20000	20000	20000	20000	20000	20000	20000	20000	20000	20000	20000	20000
Total normalized clones with taxonomy assingment	19018.8	19628.8	17073.8	14426.5	19125.7	15332	17524.1	19513.1	18997	16898.6	16909.6	16740.2	15822.8	18698.8	17635.4	16566.2	15696.6	18533.2	17875.3	13893.1	16486.3	17256.9
% of clones with taxonomy assingment	95.0939	98.1441	85.369	72.1324	95.6283	76.6602	87.6204	97.5654	94.9848	84.4931	84.5479	83.7011	79.1141	93.4939	88.1771	82.8308	78.4828	92.666	89.3763	69.4655	82.4317
