# Supplementary material for: New Insights into Human Nostril Microbiome from the Expanded Human Oral Microbiome Database (eHOMD): a Resource for the Microbiome of the Human Aerodigestive Tract
Source: mSystems. 2018 Dec 4;3(6):e00187-18. doi: 10.1128/mSystems.00187-18 (PMC6280432; doi:10.1128/mSystems.00187-18)
Supplement: TABLE S6 [file sys006182299st6.xlsx]

## Sheet: TableS6A
eHOMD RefID	HMT #	Domain	Phylum	Class	Order	Family	Genus	Species	novel Genus?	novel Species?	Named, Unnamed or Phylotype?	Cultivated?	Clone or Strain?	Accession #	eHOMD version	Flowchart	Set 14.5 2/28/16	Set eHOMD V01 export 5/31	Added to V01 since 14.5	Set eHOMD V02.2 export 6/28	added to V02.2 since V01	Set eHOMD V03 export 7/14	Added to V03 since V02.2	Set eHOMD V04 export 8/7	Added to V04 since V03	Phylo order
005N001A	_005	Bacteria	Proteobacteria	Gammaproteobacteria	Pseudomonadales	Moraxellaceae	Acinetobacter	lwoffii	0	1	Named	1	S	NR_113346	1	A	0	1	999	1	0	1	0	1	0	61
010N002A	_010	Bacteria	Proteobacteria	Gammaproteobacteria	Pseudomonadales	Moraxellaceae	Acinetobacter	radioresistens	0	1	Named	1	S	NR_114074	1	A	0	1	999	1	0	1	0	1	0	60
019N026A	_019	Bacteria	Actinobacteria	Actinobacteria	Corynebacteriales	Corynebacteriaceae	Corynebacterium	accolens	0	1	Named	1	S	NR_042139	1	A	0	1	999	1	0	1	0	1	0	860
031N028A	_031	Bacteria	Actinobacteria	Actinobacteria	Corynebacteriales	Corynebacteriaceae	Corynebacterium	amycolatum	0	1	Named	1	S	NR_119171	1	A	0	1	999	1	0	1	0	1	0	890
047N034A	_047	Bacteria	Actinobacteria	Actinobacteria	Corynebacteriales	Corynebacteriaceae	Corynebacterium	jeikeium	0	1	Named	1	S	NR_037035	1	A	0	1	999	1	0	1	0	1	0	886
049N035A	_049	Bacteria	Actinobacteria	Actinobacteria	Corynebacteriales	Corynebacteriaceae	Corynebacterium	kroppenstedtii	0	1	Named	1	S	NR_074408	1	A	0	1	999	1	0	1	0	1	0	889
050N037A	_050	Bacteria	Actinobacteria	Actinobacteria	Corynebacteriales	Corynebacteriaceae	Corynebacterium	macginleyi	0	1	Named	1	S	NR_042138	1	A	0	1	999	1	0	1	0	1	0	861
054N039A	_054	Bacteria	Actinobacteria	Actinobacteria	Corynebacteriales	Corynebacteriaceae	Corynebacterium	pilbarense	0	1	Named	1	S	NR_116953	1	A	0	1	999	1	0	1	0	1	0	879
059N040A	_059	Bacteria	Actinobacteria	Actinobacteria	Corynebacteriales	Corynebacteriaceae	Corynebacterium	propinquum	0	1	Named	1	S	NR_037038	1	A	0	1	999	1	0	1	0	1	0	864
060N041A	_060	Bacteria	Actinobacteria	Actinobacteria	Corynebacteriales	Corynebacteriaceae	Corynebacterium	pseudodiphtheriticum	0	1	Named	1	S	NR_042137	1	A	0	1	999	1	0	1	0	1	0	865
062N042A	_062	Bacteria	Actinobacteria	Actinobacteria	Corynebacteriales	Corynebacteriaceae	Corynebacterium	simulans	0	1	Named	1	S	NR_025309	1	A	0	1	999	1	0	1	0	1	0	858
063N043A	_063	Bacteria	Actinobacteria	Actinobacteria	Corynebacteriales	Corynebacteriaceae	Corynebacterium	singulare	0	1	Named	1	S	NR_026394	1	A	0	1	999	1	0	1	0	1	0	857
072N044A	_072	Bacteria	Actinobacteria	Actinobacteria	Corynebacteriales	Corynebacteriaceae	Corynebacterium	striatum	0	1	Named	1	S	NR_037041	1	A	0	1	999	1	0	1	0	1	0	859
077N045A	_077	Bacteria	Actinobacteria	Actinobacteria	Corynebacteriales	Corynebacteriaceae	Corynebacterium	tuberculostearicum	0	1	Named	1	S	NR_028975	1	A	0	1	999	1	0	1	0	1	0	862
087N061A	_087	Bacteria	Actinobacteria	Actinobacteria	Micrococcales	Micrococcaceae	Micrococcus	luteus	1	1	Named	1	S	NR_075062	1	A	0	1	999	1	0	1	0	1	0	923
098N062A	_098	Bacteria	Proteobacteria	Gammaproteobacteria	Pseudomonadales	Moraxellaceae	Moraxella	nonliquefaciens	0	1	Named	1	S	NR_104938	1	A	0	1	999	1	0	1	0	1	0	51
099N064A	_099	Bacteria	Proteobacteria	Betaproteobacteria	Neisseriales	Neisseriaceae	Neisseria	macacae	0	1	Named	1	S	NR_117701	1	A	0	1	999	1	0	1	0	1	0	76
101N065A	_101	Bacteria	Proteobacteria	Betaproteobacteria	Neisseriales	Neisseriaceae	Neisseria	perflava	0	1	Named	1	S	NR_117694	1	A	0	1	999	1	0	1	0	1	0	83
109N074A	_109	Bacteria	Firmicutes	Clostridia	Tissierellales	Peptoniphilaceae	Peptoniphilus	harei	0	1	Named	1	S	NR_026358	1	A	0	1	999	1	0	1	0	1	0	551
114N078A	_114	Bacteria	Actinobacteria	Actinobacteria	Propionibacteriales	Propionibacteriaceae	Cutibacterium	granulosum	0	1	Named	1	S	NR_113367	1	A	0	1	999	1	0	1	0	1	0	907
115N083A	_115	Bacteria	Proteobacteria	Gammaproteobacteria	Enterobacterales	Yersiniaceae	Serratia	marcescens	1	1	Named	1	S	NR_041980	1	A	0	1	999	1	0	1	0	1	0	42
116N084A	_116	Bacteria	Firmicutes	Bacilli	Bacillales	Staphylococcaceae	Staphylococcus	capitis	0	1	Named	1	S	NR_113348	1	A	0	1	999	1	0	1	0	1	0	767
116N084B	_116	Bacteria	Firmicutes	Bacilli	Bacillales	Staphylococcaceae	Staphylococcus	capitis	0	1	Named	1	S	NR_027519	1	A	0	1	999	1	0	1	0	1	0	768
117N085A	_117	Bacteria	Firmicutes	Bacilli	Bacillales	Staphylococcaceae	Staphylococcus	cohnii	0	1	Named	1	S	NR_036902	1	A	0	1	999	1	0	1	0	1	0	777
120N086A	_120	Bacteria	Firmicutes	Bacilli	Bacillales	Staphylococcaceae	Staphylococcus	haemolyticus	0	1	Named	1	S	NR_074994	1	A	0	1	999	1	0	1	0	1	0	774
127N087A	_127	Bacteria	Firmicutes	Bacilli	Bacillales	Staphylococcaceae	Staphylococcus	hominis	0	1	Named	1	S	NR_036956	1	A	0	1	999	1	0	1	0	1	0	775
128N088A	_128	Bacteria	Firmicutes	Bacilli	Bacillales	Staphylococcaceae	Staphylococcus	lugdunensis	0	1	Named	1	S	NR_074868	1	A	0	1	999	1	0	1	0	1	0	776
141N089A	_141	Bacteria	Firmicutes	Bacilli	Bacillales	Staphylococcaceae	Staphylococcus	pasteuri	0	1	Named	1	S	NR_024669	1	A	0	1	999	1	0	1	0	1	0	772
152N096A	_152	Bacteria	Firmicutes	Bacilli	Lactobacillales	Streptococcaceae	Streptococcus	thermophilus	0	1	Named	1	S	NR_042778	1	A	0	1	999	1	0	1	0	1	0	700
196N049A	_196	Bacteria	Proteobacteria	Alphaproteobacteria	Rhodospirillales	Rhodospirillales [F-1]	Enhydrobacter	aerosaccus	1	1	Named	1	S	NR_113385	1	A	0	1	999	1	0	1	0	1	0	156
197N059A	_197	Bacteria	Actinobacteria	Actinobacteria	Micrococcales	Micrococcaceae	Kocuria	rhizophila	0	1	Named	1	S	NR_026452	1	A	0	1	999	1	0	1	0	1	0	920
034N030A	_034	Bacteria	Actinobacteria	Actinobacteria	Corynebacteriales	Corynebacteriaceae	Corynebacterium	aurimucosum	0	1	Named	1	S	NR_028941	2	B	0	0	0	1	999	1	0	1	0	855
153N098A	_153	Bacteria	Proteobacteria	Gammaproteobacteria	Enterobacteriales	Enterobacteriaceae	Enterobacter	aerogenes	0	1	Named	1	S	NR_102493	2	B	0	0	0	1	999	1	0	1	0	37
530N000A	_530	Bacteria	Actinobacteria	Actinobacteria	Propionibacteriales	Propionibacteriaceae	Cutibacterium	acnes	0	0	Named	1	S	NR_113028	2	B	0	0	0	1	999	1	0	1	0	904
662N000B	_662	Bacteria	Firmicutes	Clostridia	Tissierellales	Peptoniphilaceae	Finegoldia	magna	0	0	Named	1	S	NR_113383	2	B	0	0	0	1	999	1	0	1	0	569
731N000B	_731	Bacteria	Proteobacteria	Gammaproteobacteria	Enterobacteriales	Enterobacteriaceae	Klebsiella	pneumoniae	0	0	Named	1	S	NR_117686	2	B	0	0	0	1	999	1	0	1	0	36
755N000A	_755	Bacteria	Firmicutes	Bacilli	Lactobacillales	Streptococcaceae	Streptococcus	salivarius	0	0	Named	1	S	NR_042776	2	B	0	0	0	1	999	1	0	1	0	701
804N000B	_804	Bacteria	Firmicutes	Bacilli	Lactobacillales	Streptococcaceae	Lactococcus	lactis	0	0	Named	1	S	NR_040954	2	B	0	0	0	1	999	1	0	1	0	715
017N004A	_017	Bacteria	Firmicutes	Clostridia	Tissierellales	Peptoniphilaceae	Anaerococcus	octavius	0	1	Named	1	S	NR_026360	2	C	0	0	0	1	999	1	0	1	0	570
017N004D	_017	Bacteria	Firmicutes	Clostridia	Tissierellales	Peptoniphilaceae	Anaerococcus	octavius	0	1	Named	1	C	JF184195	2	C	0	0	0	1	999	1	0	1	0	571
017N004C	_017	Bacteria	Firmicutes	Clostridia	Tissierellales	Peptoniphilaceae	Anaerococcus	octavius	0	1	Named	1	C	HM342530	2	C	0	0	0	1	999	1	0	1	0	572
017N004B	_017	Bacteria	Firmicutes	Clostridia	Tissierellales	Peptoniphilaceae	Anaerococcus	octavius	0	1	Named	1	C	KF078478	2	C	0	0	0	1	999	1	0	1	0	573
017N004E	_017	Bacteria	Firmicutes	Clostridia	Tissierellales	Peptoniphilaceae	Anaerococcus	octavius	0	1	Named	1	C	GQ054733	2	C	0	0	0	1	999	1	0	1	0	574
154N099A	_154	Bacteria	Proteobacteria	Gammaproteobacteria	Pseudomonadales	Moraxellaceae	Moraxella	lincolnii	0	1	Named	1	S	NR_117693	2	C	0	0	0	1	999	1	0	1	0	47
154N099B	_154	Bacteria	Proteobacteria	Gammaproteobacteria	Pseudomonadales	Moraxellaceae	Moraxella	lincolnii	0	1	Named	1	C	JF136073	2	C	0	0	0	1	999	1	0	1	0	48
154N099C	_154	Bacteria	Proteobacteria	Gammaproteobacteria	Pseudomonadales	Moraxellaceae	Moraxella	lincolnii	0	1	Named	1	C	JF239969	2	C	0	0	0	1	999	1	0	1	0	49
173N105B	_173	Bacteria	Actinobacteria	Actinobacteria	Corynebacteriales	Corynebacteriales [F-1]	Lawsonella	clevelandensis	1	1	Named	1	S	JX877776	2	C	0	0	0	1	999	1	0	1	0	891
173N105C	_173	Bacteria	Actinobacteria	Actinobacteria	Corynebacteriales	Corynebacteriales [F-1]	Lawsonella	clevelandensis	1	1	Named	1	C	AB991511	2	C	0	0	0	1	999	1	0	1	0	892
174N106B	_174	Bacteria	Proteobacteria	Betaproteobacteria	Neisseriales	Neisseriaceae	Neisseriaceae [G-1]	bacterium	1	1	Phylotype	0	C	FM873692	2	C	0	0	0	1	999	1	0	1	0	111
187N108A	_187	Bacteria	Firmicutes	Clostridia	Tissierellales	Peptoniphilaceae	Peptoniphilus	sp.	0	1	Phylotype	0	C	GQ004621	2	C	0	0	0	1	999	1	0	1	0	552
206N109B	_206	Bacteria	Bacteroidetes	Flavobacteriia	Flavobacteriales	Flavobacteriaceae	Bergeyella	sp.	0	1	Phylotype	0	C	EF419382	2	C	0	0	0	1	999	1	0	1	0	344
207N110B	_207	Bacteria	Actinobacteria	Actinobacteria	Corynebacteriales	Corynebacteriaceae	Corynebacterium	sp.	0	1	Unnamed	1	S	KY593177	2	C	0	0	0	1	999	1	0	1	0	882
208N111A	_208	Bacteria	Actinobacteria	Actinobacteria	Corynebacteriales	Corynebacteriaceae	Corynebacterium	bovis	0	1	Named	1	S	NR_037042	2	C	0	0	0	1	999	1	0	1	0	888
209N112A	_209	Bacteria	Proteobacteria	Betaproteobacteria	Burkholderiales	Commamonadaceae	Acidovorax	ebreus	1	1	Named	1	S	KM287569	2	C	0	0	0	1	999	1	0	1	0	114
211N113A	_211	Bacteria	Proteobacteria	Betaproteobacteria	Burkholderiales	Commamonadaceae	Acidovorax	caeni	1	1	Named	1	S	NR_042427	2	C	0	0	0	1	999	1	0	1	0	115
216N114A	_216	Bacteria	Proteobacteria	Betaproteobacteria	Burkholderiales	Commamonadaceae	Acidovorax	temperans	1	1	Named	1	S	NR_028715	2	C	0	0	0	1	999	1	0	1	0	116
229N115A	_229	Bacteria	Cyanobacteria	Oscillatoriophycideae	Oscillatoriophycideae	Oscillatoriales	Arthrospira	platensis	1	1	Named	1	S	EU427543	2	C	0	0	0	1	999	1	0	1	0	975
229N115B	_229	Bacteria	Cyanobacteria	Oscillatoriophycideae	Oscillatoriophycideae	Oscillatoriales	Arthrospira	platensis	1	1	Named	1	S	KJ463625	2	C	0	0	0	1	999	1	0	1	0	976
233N117A	_233	Bacteria	Firmicutes	Bacilli	Bacillales	Staphylococcaceae	Staphylococcus	schleiferi	0	1	Named	1	S	CP009470	2	C	0	0	0	1	999	1	0	1	0	779
241N118A	_241	Bacteria	Firmicutes	Bacilli	Bacillales	Listeriaceae	Brochothrix	thermosphacta	1	1	Named	1	S	NR_113587	2	C	0	0	0	1	999	1	0	1	0	765
243N119A	_243	Bacteria	Firmicutes	Bacilli	Bacillales	Staphylococcaceae	Jeogalicoccus	huakuii	1	1	Named	1	S	NR_116550	2	C	0	0	0	1	999	1	0	1	0	781
244N120A	_244	Bacteria	Proteobacteria	Alphaproteobacteria	Rhodospirillales	Acetobacteraceae	Roseomonas	gilardii	1	1	Named	1	S	NR_029061	2	C	0	0	0	1	999	1	0	1	0	157
245N121A	_245	Bacteria	Proteobacteria	Alphaproteobacteria	Rhodospirillales	Acetobacteraceae	Roseomonas	mucosa	1	1	Named	1	S	NR_028857	2	C	0	0	0	1	999	1	0	1	0	158
248N122A	_248	Bacteria	Fusobacteria	Fusobacteriia	Fusobacteriales	Fusobacteriaceae	Fusobacterium	sp.	0	1	Unnamed	1	S	LT576389	2	C	0	0	0	1	999	1	0	1	0	436
259N116B	_259	Bacteria	Proteobacteria	Gammaproteobacteria	Pasteurellales	Pasteurellaceae	Haemophilus	sp.	0	1	Phylotype	0	C	AY613546	2	C	0	0	0	1	999	1	0	1	0	23
259N116A	_259	Bacteria	Proteobacteria	Gammaproteobacteria	Pasteurellales	Pasteurellaceae	Haemophilus	sp.	0	1	Phylotype	0	C	JF210233	2	C	0	0	0	1	999	1	0	1	0	24
261N123A	_261	Bacteria	Bacteroidetes	Chitinophagia	Chitinophagales	Chitinophagaceae	Segetibacter	aerophilus	1	1	Named	1	S	NR_114296	2	C	0	0	0	1	999	1	0	1	0	352
261N123B	_261	Bacteria	Bacteroidetes	Chitinophagia	Chitinophagales	Chitinophagaceae	Segetibacter	aerophilus	1	1	Named	1	S	HM296397	2	C	0	0	0	1	999	1	0	1	0	353
266N124A	_266	Bacteria	Proteobacteria	Betaproteobacteria	Burkholderiales	Comamonadaceae	Leptothrix	sp.	0	1	Phylotype	0	C	DQ337065	2	C	0	0	0	1	999	1	0	1	0	124
276N126A	_276	Bacteria	Proteobacteria	Gammaproteobacteria	Pseudomonadales	Moraxellaceae	Moraxella	sp.	0	1	Phylotype	0	C	JF000627	2	C	0	0	0	1	999	1	0	1	0	50
290N129A	_290	Bacteria	Firmicutes	Clostridia	Tissierellales	Peptoniphilaceae	Anaerococcus	sp.	0	1	Phylotype	0	C	KC169766	2	C	0	0	0	1	999	1	0	1	0	575
294N130A	_294	Bacteria	Firmicutes	Clostridia	Tissierellales	Peptoniphilaceae	Anaerococcus	sp.	0	1	Phylotype	0	C	KF105918	2	C	0	0	0	1	999	1	0	1	0	578
295N131A	_295	Bacteria	Firmicutes	Clostridia	Tissierellales	Peptoniphilaceae	Anaerococcus	sp.	0	1	Phylotype	0	C	HM587319	2	C	0	0	0	1	999	1	0	1	0	576
297N132A	_297	Bacteria	Proteobacteria	Gammaproteobacteria	Pseudomonadales	Moraxellaceae	Acinetobacter	johnsonii	0	1	Named	1	S	NR_117624	2	C	0	0	0	1	999	1	0	1	0	59
312N133A	_312	Bacteria	Firmicutes	Bacilli	Lactobacillales	Aerococcaceae	Aerococcus	viridans	1	1	Named	1	S	NR_104708	2	C	0	0	0	1	999	1	0	1	0	726
327N135A	_327	Bacteria	Proteobacteria	Betaproteobacteria	Neisseriales	Neisseriaceae	Neisseriaceae [G-1]	sp.	1	1	Phylotype	0	C	HQ749958	2	C	0	0	0	1	999	1	0	1	0	112
316N134A	_316	Bacteria	Proteobacteria	Alphaproteobacteria	Rhodobacterales	Rhodobacteraceae	Haematobacter	missouriensis	1	1	Named	1	S	NR_043734	3	D	0	0	0	0	0	1	999	1	0	141
328N136A	_328	Bacteria	Actinobacteria	Actinobacteria	Corynebacteriales	Corynebacteriaceae	Corynebacterium	mastitidis	0	1	Named	1	S	NR_026376	3	D	0	0	0	0	0	1	999	1	0	872
328N136B	_328	Bacteria	Actinobacteria	Actinobacteria	Corynebacteriales	Corynebacteriaceae	Corynebacterium	mastitidis	0	1	Named	1	C	JF208381	3	D	0	0	0	0	0	1	999	1	0	873
666N000A	_666	Bacteria	Actinobacteria	Actinobacteria	Corynebacteriales	Corynebacteriaceae	Corynebacterium	matruchotii	0	0	Named	1	C	JF218742	3	D	0	0	0	0	0	1	999	1	0	867
098N062C	_098	Bacteria	Proteobacteria	Gammaproteobacteria	Pseudomonadales	Moraxellaceae	Moraxella	nonliquefaciens	0	1	Named	1	C	HM341635	3	E	0	0	0	0	0	1	999	1	0	52
182N107A	_182	Bacteria	Firmicutes	Bacilli	Bacillales	Bacillaceae	Anoxybacillus	flavithermus	1	1	Named	1	S	AJ586357	3	E	0	0	0	0	0	1	999	1	0	761
282N127A	_282	Bacteria	Proteobacteria	Gammaproteobacteria	Pseudomonadales	Moraxellaceae	Acinetobacter	junii	0	1	Named	1	S	NR_117623	3	E	0	0	0	0	0	1	999	1	0	57
330N137A	_330	Bacteria	Proteobacteria	Alphaproteobacteria	Alphaproteobacteria [O-1]	Alphaproteobacteria [F-1]	Micavibrio	aeruginosavorus	1	1	Named	1	S	DQ186612	3	E	0	0	0	0	0	1	999	1	0	155
641N000B	_641	Bacteria	Proteobacteria	Gammaproteobacteria	Pasteurellales	Pasteurellaceae	Haemophilus	influenzae	0	0	Named	1	C	JF236380	3	E	0	0	0	0	0	1	999	1	0	20
718N000A	_718	Bacteria	Proteobacteria	Gammaproteobacteria	Pasteurellales	Pasteurellaceae	Haemophilus	parainfluenzae	0	0	Named	1	C	HM255881	3	E	0	0	0	0	0	1	999	1	0	26
833N000A	_833	Bacteria	Proteobacteria	Gammaproteobacteria	Pseudomonadales	Moraxellaceae	Moraxella	catarrhalis	0	0	Named	1	C	JF141417.1	3	E	0	0	0	0	0	1	999	1	0	54
851N000A	_851	Bacteria	Proteobacteria	Gammaproteobacteria	Pasteurellales	Pasteurellaceae	Haemophilus	haemolyticus	0	0	Named	1	C	JF199888.1	3	E	0	0	0	0	0	1	999	1	0	18
033N029A	_033	Bacteria	Actinobacteria	Actinobacteria	Corynebacteriales	Corynebacteriaceae	Corynebacterium	appendicis	0	1	Named	1	S	NR_028951	4	F	0	0	0	0	0	0	0	1	999	884
084N058A	_084	Bacteria	Actinobacteria	Actinobacteria	Micrococcales	Micrococcaceae	Kocuria	palustris	0	1	Named	1	S	NR_026451	4	F	0	0	0	0	0	0	0	1	999	922
142N090A	_142	Bacteria	Firmicutes	Bacilli	Bacillales	Staphylococcaceae	Staphylococcus	pettenkoferi	0	1	Named	1	S	NR_114596	4	F	0	0	0	0	0	0	0	1	999	778
331N138A	_331	Bacteria	Firmicutes	Bacilli	Bacillales	Staphylococcaceae	Staphylococcus	auricularis	0	1	Named	1	S	NR_036897	4	F	0	0	0	0	0	0	0	1	999	780
333N139A	_333	Bacteria	Actinobacteria	Actinobacteria	Corynebacteriales	Corynebacteriaceae	Corynebacterium	massiliense	0	1	Named	1	S	NR_044182	4	F	0	0	0	0	0	0	0	1	999	863
339N140A	_339	Bacteria	Actinobacteria	Actinobacteria	Micrococcales	Intrasporangiaceae	Janibacter	indicus	1	1	Named	1	S	NR_134061	4	F	0	0	0	0	0	0	0	1	999	911
340N141A	_340	Bacteria	Actinobacteria	Actinobacteria	Micrococcales	Brevibacteriaceae	Brevibacterium	paucivorans	1	1	Named	1	S	NR_025375	4	F	0	0	0	0	0	0	0	1	999	924
340N141B	_340	Bacteria	Actinobacteria	Actinobacteria	Micrococcales	Brevibacteriaceae	Brevibacterium	paucivorans	1	1	Named	1	S	EU086796	4	F	0	0	0	0	0	0	0	1	999	925
341N142A	_341	Bacteria	Actinobacteria	Actinobacteria	Corynebacteriales	Corynebacteriaceae	Corynebacterium	coyleae	0	1	Named	1	C	JF124719	4	F	0	0	0	0	0	0	0	1	999	875
341N142B	_341	Bacteria	Actinobacteria	Actinobacteria	Corynebacteriales	Corynebacteriaceae	Corynebacterium	coyleae	0	1	Named	1	C	KF094317	4	F	0	0	0	0	0	0	0	1	999	876
341N142C	_341	Bacteria	Actinobacteria	Actinobacteria	Corynebacteriales	Corynebacteriaceae	Corynebacterium	coyleae	0	1	Named	1	C	KF073304	4	F	0	0	0	0	0	0	0	1	999	877
341N142D	_341	Bacteria	Actinobacteria	Actinobacteria	Corynebacteriales	Corynebacteriaceae	Corynebacterium	coyleae	0	1	Named	1	C	JF177174	4	F	0	0	0	0	0	0	0	1	999	878
342N143A	_342	Bacteria	Proteobacteria	Alphaproteobacteria	Sphingobacteriales	Sphingobacteriaceae	Novosphingobium	panipatense	1	1	Named	1	S	NR_044210	4	F	0	0	0	0	0	0	0	1	999	154
344N144A	_344	Bacteria	Proteobacteria	Gammaproteobacteria	Pseudomonadales	Pseudomonadaceae	Pseudomonas	luteola	0	1	Named	1	S	NR_114215	4	F	0	0	0	0	0	0	0	1	999	67
030N027A	_030	Bacteria	Actinobacteria	Actinobacteria	Corynebacteriales	Corynebacteriaceae	Corynebacterium	afermentans	0	1	Named	1	S	NR_026214	4	G	0	0	0	0	0	0	0	1	999	881
053N038A	_053	Bacteria	Actinobacteria	Actinobacteria	Corynebacteriales	Corynebacteriaceae	Corynebacterium	minutissimum	0	1	Named	1	S	NR_119182	4	G	0	0	0	0	0	0	0	1	999	856
104N072A	_104	Bacteria	Proteobacteria	Alphaproteobacteria	Rhodobacterales	Rhodobacteraceae	Paracoccus	yeei	1	1	Named	1	S	NR_029038	4	G	0	0	0	0	0	0	0	1	999	142
354N047A	_354	Bacteria	Actinobacteria	Actinobacteria	Micrococcales	Microccales	Dermabacter	hominis	1	1	Named	1	S	NR_119073	4	G	0	0	0	0	0	0	0	1	999	915

## Sheet: TableS6B
Genus	Species	No. Of genomes added
Corynebacterium	accolens	9
Corynebacterium	amycolatum	25
Corynebacterium	aurimucosum	20
Moraxella	catarrhalis	1
Corynebacterium	coyleae	10
Hemophilus	haemolyticus	1
Peptoniphilus	harei	2
Hemophilus	influenzae	2
Corynebacterium	jeikeium	2
Fusobacterium	nucleatum subsp. animalis	2
Fusobacterium	nucleatum subsp. polymorphum	2
Fusobacterium	nucleatum subsp. vincentii	1
Hemophilus	parainfluenzae	8
Corynebacterium	pilbarense	2
Corynebacterium	pseudodiphtheriticum	3
Corynebacterium	simulans	7
Corynebacterium	singulare	1
Corynebacterium	sp. HMT 207	4
Hemophilus	sp. Oral taxon 036	1
Fusobacterium	sp. Oral taxon 203	2
Corynebacterium	striatum	2
Corynebacterium	tuberculostearicum	6
Corynebacterium	urealyticum	2
Peptoniphilus	sp. Nasal taxon 187	1
Corynebacterium	minutissimum	1
		117
